# Supplementary material for: Genetic architecture of rust resistance in a wheat (Triticum turgidum) diversity panel
Source: Front Plant Sci. 2023 Mar 14;14:1145371. doi: 10.3389/fpls.2023.1145371 (PMC10043469; doi:10.3389/fpls.2023.1145371)
Supplement: Supplementary file 2 [file DataSheet_2.xlsx]

## Sheet: Supplementary Data S1
Genotype	Alternative name	Taxonomy	Country of origin	Collection cite	Vernalization requirement	Latitude (ºN)	Longitude(ºE)	Altitude	Seed source
DEW_01C0201261	IPLr223	Triticum turgidum ssp. dicoccum	Israel (Palestine)						Israel
DEW_01C0204035	IPLr224	Triticum turgidum ssp. dicoccum	Israel (Palestine)						Israel
DEW_1502	IPLr219/Vol.T54	Triticum turgidum ssp. dicoccum	Israel						Israel
DEW_1602	IPLr221/K.T11347	Triticum turgidum ssp. dicoccum	Israel						Israel
DEW_33767	IPLr225/415152	Triticum turgidum ssp. dicoccum	Israel		W - WINTER				Israel
DEW_Cltr_12213	Garden	Triticum turgidum ssp. dicoccum	India	Bihar	S - SPRING				USDA
DEW_Cltr_14098	ELS 6304-57	Triticum turgidum ssp. dicoccum	Ethiopia	Oromīya					USDA
DEW_Cltr_14135	2669	Triticum turgidum ssp. dicoccum	Ethiopia						USDA
DEW_Cltr_14437	378b	Triticum turgidum ssp. dicoccum	Ethiopia	Hārerī Hizb					USDA
DEW_Cltr_14454	425b	Triticum turgidum ssp. dicoccum	Ethiopia	Sidamo					Israel
DEW_Cltr_14592	01C0204035/ELS 6404-61-3	Triticum turgidum ssp. dicoccum	Ethiopia	Bale					Israel
DEW_Cltr_14621	ELS 6304-72	Triticum turgidum ssp. dicoccum	Ethiopia	Oromīya					USDA
DEW_Cltr_14687	ELS 6404-142-2	Triticum turgidum ssp. dicoccum	Ethiopia	Gojam					Israel
DEW_Cltr_14750	ELS 6404-108-4	Triticum turgidum ssp. dicoccum	Ethiopia	Oromīya					USDA
DEW_Cltr_14787	ELS 6404-118-2	Triticum turgidum ssp. dicoccum	Ethiopia	Āmara					USDA
DEW_Cltr_14822	ELS 6404-128-6	Triticum turgidum ssp. dicoccum	Eritrea	Ukero, S of Asmara	S - SPRING				USDA
DEW_Cltr_14834	ELS 6404-132	Triticum turgidum ssp. dicoccum	Ethiopia	Tigray					USDA
DEW_Cltr_14838	TRI 16880/ELS 6404-134	Triticum turgidum ssp. dicoccum	Ethiopia	Tigre					Israel
DEW_Cltr_14866	ELS 6404-142-1	Triticum turgidum ssp. dicoccum	Ethiopia	Gojam					Israel
DEW_Cltr_14867	ELS 6404-142-2	Triticum turgidum ssp. dicoccum	Ethiopia	Āmara					USDA
DEW_Cltr_14868	ELS 6404-142-3	Triticum turgidum ssp. dicoccum	Ethiopia	Gojam					Israel
DEW_Cltr_14916	ELS 6404-165-1	Triticum turgidum ssp. dicoccum	Ethiopia	Ādīs Ābeba					USDA
DEW_Cltr_3686	Vernal Emmer	Triticum turgidum ssp. dicoccum	United States	Minnesota	S - SPRING				USDA
DEW_Cltr_4013	Khapli	Triticum turgidum ssp. dicoccum	India	Madhya Pradesh	S - SPRING				USDA
DEW_Cltr_7779	340	Triticum turgidum ssp. dicoccum	Ethiopia	Ādīs Ābeba					USDA
DEW_Cltr_7962	493	Triticum turgidum ssp. dicoccum	Ethiopia	Welo					USDA
DEW_Cltr_7966	493	Triticum turgidum ssp. dicoccum	Ethiopia	Welo					Israel
DEW_DE-2_PI322232	PI 322232	Triticum turgidum ssp. dicoccum	India	Delhi					Israel
DEW_DE-28_PI94661	PI 94661	Triticum turgidum ssp. dicoccum	Armenia						Israel
DEW_DE-46	T_DICOCCUM-059	Triticum turgidum ssp. dicoccum	Afghanistan						Israel
DEW_DE-70	T_DICOCCUM-170	Triticum turgidum ssp. dicoccum	India						Israel
DEW_DE-77	T_DICOCCUM-188	Triticum turgidum ssp. dicoccum	Yemen						Israel
DEW_PI113961	28170	Triticum turgidum ssp. dicoccum	Georgia		S - SPRING				USDA
DEW_PI11650	Black Winter	Triticum turgidum ssp. dicoccum	France		W - WINTER				USDA
DEW_PI133134	Lambayaque	Triticum turgidum ssp. dicoccum	Peru	Lambayeque	S - SPRING				USDA
DEW_PI168673	Vernal	Triticum turgidum ssp. dicoccum	United States	Wisconsin	S - SPRING				USDA
DEW_PI168677	18	Triticum turgidum ssp. dicoccum	Ethiopia						USDA
DEW_PI190922	2471	Triticum turgidum ssp. dicoccum	Belgium		S - SPRING				USDA
DEW_PI191385	Aristato	Triticum turgidum ssp. dicoccum	Ethiopia						USDA
DEW_PI191387	ST 1975	Triticum turgidum ssp. dicoccum	Ethiopia	Hārerī Hizb					USDA
DEW_PI191390	Rufum	Triticum turgidum ssp. dicoccum	Ethiopia						USDA
DEW_PI193641	8555	Triticum turgidum ssp. dicoccum	Ethiopia	Ādīs Ābeba					USDA
DEW_PI193644	8732	Triticum turgidum ssp. dicoccum	Ethiopia	Hārerī Hizb					USDA
DEW_PI193877	8928	Triticum turgidum ssp. dicoccum	Ethiopia	Ādīs Ābeba					USDA
DEW_PI193882	8933	Triticum turgidum ssp. dicoccum	Ethiopia	Shewa					Israel
DEW_PI194375	9076	Triticum turgidum ssp. dicoccum	Ethiopia	Oromīya					USDA
DEW_PI195721	9876	Triticum turgidum ssp. dicoccum	Ethiopia	Āmara					USDA
DEW_PI195723	9963	Triticum turgidum ssp. dicoccum	Ethiopia	Hārerī Hizb					USDA
DEW_PI196100	9907	Triticum turgidum ssp. dicoccum	Ethiopia	Āmara					USDA
DEW_PI196905	10090	Triticum turgidum ssp. dicoccum	Ethiopia	Oromīya					USDA
DEW_PI197260	9953	Triticum turgidum ssp. dicoccum	Ethiopia	Hārerī Hizb					USDA
DEW_PI197485	10178	Triticum turgidum ssp. dicoccum	Ethiopia	Hārerī Hizb					USDA
DEW_PI221400	Farum	Triticum turgidum ssp. dicoccum	Serbia		S - SPRING				USDA
DEW_PI226951	404	Triticum turgidum ssp. dicoccum	Ethiopia	Ādīs Ābeba					USDA
DEW_PI234868	Debra Markos	Triticum turgidum ssp. dicoccum	Ethiopia	Āmara					USDA
DEW_PI244341	Jimma	Triticum turgidum ssp. dicoccum	Ethiopia						USDA
DEW_PI254144		Triticum turgidum ssp. dicoccum	Ethiopia						USDA
DEW_PI254145	311	Triticum turgidum ssp. dicoccum	Ethiopia	Oromīya					USDA
DEW_PI254148	9889	Triticum turgidum ssp. dicoccum	Ethiopia	Āmara					USDA
DEW_PI254162	223-a-1	Triticum turgidum ssp. dicoccum	Iran		S - SPRING				USDA
DEW_PI272531	I-1-2706	Triticum turgidum ssp. dicoccum	Hungary	Pest	S - SPRING				USDA
DEW_PI273978	1817	Triticum turgidum ssp. dicoccum	Ethiopia	Oromīya					USDA
DEW_PI273979	1854	Triticum turgidum ssp. dicoccum	Ethiopia	Hārerī Hizb					USDA
DEW_PI273980	1914	Triticum turgidum ssp. dicoccum	Ethiopia	Ādīs Ābeba					USDA
DEW_PI273982	2098	Triticum turgidum ssp. dicoccum	Ethiopia	Sumalē					USDA
DEW_PI277672	Escana Doble Valvede de Jucar	Triticum turgidum ssp. dicoccum	Spain		W - WINTER				USDA
DEW_PI295056	CItr 7180	Triticum turgidum ssp. dicoccum	Georgia						Israel
DEW_PI297830	ELS 6404-9-B	Triticum turgidum ssp. dicoccum	Ethiopia	Oromīya					USDA
DEW_PI298543	ELS 6304-34	Triticum turgidum ssp. dicoccum	Ethiopia	Tigray					USDA
DEW_PI298548	ELS 6404-11	Triticum turgidum ssp. dicoccum	Ethiopia	Āmara					USDA
DEW_PI298573	ELS 6404-41	Triticum turgidum ssp. dicoccum	Ethiopia	Oromīya					USDA
DEW_PI298578	ELS 6404-46	Triticum turgidum ssp. dicoccum	Ethiopia	YeDebub Bihēroch Bihēreseboch na Hizboch					USDA
DEW_PI298582	ELS 6404-50	Triticum turgidum ssp. dicoccum	Ethiopia	Oromīya					USDA
DEW_PI298586	ELS 6404-54	Triticum turgidum ssp. dicoccum	Ethiopia	Bale					Israel
DEW_PI306534	2888	Triticum turgidum ssp. dicoccum	Romania		W - WINTER				USDA
DEW_PI324076	NP 200	Triticum turgidum ssp. dicoccum	India	Delhi	S - SPRING				USDA
DEW_PI331243	64b	Triticum turgidum ssp. dicoccum	Ethiopia	Hārerī Hizb					USDA
DEW_PI331265	425-B	Triticum turgidum ssp. dicoccum	Ethiopia	YeDebub Bihēroch Bihēreseboch na Hizboch					USDA
DEW_PI343446	IPLr237/WIR 41965	Triticum turgidum ssp. dicoccum	Israel						Israel
DEW_PI352355	T-1512	Triticum turgidum ssp. dicoccum	Ethiopia						USDA
DEW_PI352361	Rossi	Triticum turgidum ssp. dicoccum	Italy						Israel
DEW_PI352362	Paganuzzi	Triticum turgidum ssp. dicoccum	Italy						Israel
DEW_PI352363	T-1968	Triticum turgidum ssp. dicoccum	Italy						Israel
DEW_PI352364	Iran 355B	Triticum turgidum ssp. dicoccum	Iran						Israel
DEW_PI352369	T-2415	Triticum turgidum ssp. dicoccum	Czech Republic	Central Bohemia	S - SPRING				USDA
DEW_PI355460	Emmer 52	Triticum turgidum ssp. dicoccum	Switzerland		S - SPRING				USDA
DEW_PI355462	T 1378	Triticum turgidum ssp. dicoccum	Germany		S - SPRING				USDA
DEW_PI355487	Rossi	Triticum turgidum ssp. dicoccum	Italy	Veneto					Israel
DEW_PI355488	Pananuzzi	Triticum turgidum ssp. dicoccum	Italy	Veneto					Israel
DEW_PI361731	DN-2037	Triticum turgidum ssp. dicoccum	Denmark						USDA
DEW_PI361833	Adjaz	Triticum turgidum ssp. dicoccum	Denmark		S - SPRING				USDA
DEW_PI384263	GAW 41-3	Triticum turgidum ssp. dicoccum	Ethiopia	Oromīya					USDA
DEW_PI384299	GAW 33-4	Triticum turgidum ssp. dicoccum	Ethiopia	Tigray					USDA
DEW_PI384303	PI 384313/GAW 34-1	Triticum turgidum ssp. dicoccum	Ethiopia	Tigre					Israel
DEW_PI384313	PI 384318/GAW 37-1	Triticum turgidum ssp. dicoccum	Ethiopia	Welo					Israel
DEW_PI384314	GAW 37-2	Triticum turgidum ssp. dicoccum	Ethiopia	Āmara					USDA
DEW_PI384317	GAW 47-6	Triticum turgidum ssp. dicoccum	Ethiopia	Oromīya					USDA
DEW_PI384319	GAW 48-1	Triticum turgidum ssp. dicoccum	Ethiopia	Ādīs Ābeba					USDA
DEW_PI384332	GAW 33-10	Triticum turgidum ssp. dicoccum	Ethiopia	Tigray					USDA
DEW_PI384334	GAW 35-4	Triticum turgidum ssp. dicoccum	Ethiopia	Tigray					USDA
DEW_PI384336	GAW 47-3	Triticum turgidum ssp. dicoccum	Ethiopia	Oromīya					USDA
DEW_PI384484	IAT/T/105	Triticum turgidum ssp. dicoccum	Ethiopia	Shewa					USDA
DEW_PI387253	IAR/W/1-3	Triticum turgidum ssp. dicoccum	Ethiopia						USDA
DEW_PI387308	IAR/W/23	Triticum turgidum ssp. dicoccum	Ethiopia						USDA
DEW_PI387694	IAR/W/169-1	Triticum turgidum ssp. dicoccum	Ethiopia						USDA
DEW_PI387746	IAR/W/188-3	Triticum turgidum ssp. dicoccum	Ethiopia						USDA
DEW_PI387766	IAR/W/198	Triticum turgidum ssp. dicoccum	Ethiopia						USDA
DEW_PI387784	IAR/W/210-2	Triticum turgidum ssp. dicoccum	Ethiopia						USDA
DEW_PI387793	IAR/W/215-1	Triticum turgidum ssp. dicoccum	Ethiopia						USDA
DEW_PI387798	IAR/W/217-3	Triticum turgidum ssp. dicoccum	Ethiopia						USDA
DEW_PI434992	62	Triticum turgidum ssp. dicoccum	Montenegro		S - SPRING				USDA
DEW_PI434998	68	Triticum turgidum ssp. dicoccum	Bosnia and Herzegovina	Republika Srpska	S - SPRING				USDA
DEW_PI470780	MG 7699	Triticum turgidum ssp. dicoccum	Ethiopia	Oromīya					USDA
DEW_PI479960	IDG 224 sel	Triticum turgidum ssp. dicoccum	Ethiopia	Oromīya					USDA
DEW_PI480307	IDG 2133 sel	Triticum turgidum ssp. dicoccum	Ethiopia	Oromīya					USDA
DEW_PI532307	Alas	Triticum turgidum ssp. dicoccum	Oman		S - SPRING				USDA
DEW_PI534275	MG 07712	Triticum turgidum ssp. dicoccum	Ethiopia	Oromīya					USDA
DEW_PI572860	Ajar	Triticum turgidum ssp. dicoccum	Ethiopia						USDA
DEW_PI577791	MG 15880	Triticum turgidum ssp. dicoccum	Ethiopia	Oromīya					USDA
DEW_PI58789	IAR/W/180-4	Triticum turgidum ssp. dicoccum	Ethiopia						USDA
DEW_PI60705	17	Triticum turgidum ssp. dicoccum	Ethiopia						USDA
DEW_PI94628	245	Triticum turgidum ssp. dicoccum	India		S - SPRING				USDA
DEW_PI94631	248	Triticum turgidum ssp. dicoccum	Ethiopia						USDA
DEW_PI94635	252	Triticum turgidum ssp. dicoccum	Iran		S - SPRING				USDA
DEW_PI94648	265	Triticum turgidum ssp. dicoccum	Italy						Israel
DEW_PI94654	271	Triticum turgidum ssp. dicoccum	Bulgaria		S - SPRING				USDA
DEW_PI94660	277	Triticum turgidum ssp. dicoccum	Russian Federation	Yaroslavskaya oblast'	S - SPRING				USDA
DEW_PI94665	286	Triticum turgidum ssp. dicoccum	Ethiopia						USDA
DEW_PI94667	293	Triticum turgidum ssp. dicoccum	Russian Federation	Dagestan, Respublika	S - SPRING				USDA
DEW_PI94676	342	Triticum turgidum ssp. dicoccum	Russian Federation	Krasnodarskij kraj	S - SPRING				USDA
DEW_TRI_16877	IPLr226	Triticum turgidum ssp. dicoccum	Israel						Israel
DW_LR_16130	HORANY, IPLR-0179	Triticum turgidum ssp. durum	Syria						Israel
DW_LR_17698	HORANKA, IPLR-0859	Triticum turgidum ssp. durum	USSR						Israel
DW_LR_20312	SEL OF HOURANI 27, IPLR-0366	Triticum turgidum ssp. durum	Jordan						Israel
DW_LR_2554	HAURANI, IPLR-0176	Triticum turgidum ssp. durum	Jordan						Israel
DW_LR_974	QUATMA HORANI, IPLR-0363	Triticum turgidum ssp. durum	Syria						Israel
DW_LR_C-9	C-9, 67	Triticum turgidum ssp. durum							Israel
DW_LR_CGN06553	dic194, 247	Triticum turgidum ssp. durum	Egypt						Israel
DW_LR_CGN07980	C103, 165	Triticum turgidum ssp. durum	Ethiopia						Israel
DW_LR_CGN08202	C88, 167	Triticum turgidum ssp. durum	Iran						Israel
DW_LR_Cltr_14097	ELS 6304-56	Triticum turgidum ssp. durum	Ethiopia	Oromīya					USDA
DW_LR_Cltr_14100	ELS 6304-58-2	Triticum turgidum ssp. durum	Ethiopia	Tigray					USDA
DW_LR_Cltr_14430	57b	Triticum turgidum ssp. durum	Ethiopia	Hārerī Hizb					USDA
DW_LR_Cltr_1515	Pererodka	Triticum turgidum ssp. durum	Russian Federation	Ul'janovskaja oblast'	F - FACULTATIVE				USDA
DW_LR_Cltr_15273	Harani Auttma, IPLR-0635	Triticum turgidum ssp. durum	Jordan						Israel
DW_LR_Cltr_1594	Adjini	Triticum turgidum ssp. durum	Algeria		F - FACULTATIVE				USDA
DW_LR_Cltr_17634	Qualset BYDV 25	Triticum turgidum ssp. durum	Ethiopia	Hārerī Hizb					USDA
DW_LR_Cltr_17646	Qualset BYDV 37	Triticum turgidum ssp. durum	Ethiopia	Oromīya					USDA
DW_LR_Cltr_2793	Rieti	Triticum turgidum ssp. durum	Portugal	Lisboa	S - SPRING				USDA
DW_LR_Cltr_2813	Zacapoaxtla	Triticum turgidum ssp. durum	Mexico	Puebla	S - SPRING				USDA
DW_LR_Cltr_3117	Matmata	Triticum turgidum ssp. durum	Tunisia	Gabès	S - SPRING				USDA
DW_LR_Cltr_3994	Kavarna	Triticum turgidum ssp. durum	France		F - FACULTATIVE				USDA
DW_LR_Cltr_5083	FHB4501	Triticum turgidum ssp. durum	China		S - SPRING				USDA
DW_LR_Cltr_5112	FHB 4530	Triticum turgidum ssp. durum	Greece		S - SPRING				USDA
DW_LR_Cltr_6878	Morocco	Triticum turgidum ssp. durum	Morocco		S - SPRING				USDA
DW_LR_Cltr_7780	340	Triticum turgidum ssp. durum	Ethiopia	Ādīs Ābeba					USDA
DW_LR_Cltr_7921	420	Triticum turgidum ssp. durum	Ethiopia	Āmara					USDA
DW_LR_Cltr_7968	505	Triticum turgidum ssp. durum	Ethiopia	Welo					USDA
DW_LR_Cltr_8163	Cuzco	Triticum turgidum ssp. durum	Peru	Cusco	F - FACULTATIVE				USDA
DW_LR_Cltr_8639	14	Triticum turgidum ssp. durum	Ethiopia						USDA
DW_LR_Cltr_12616	Gaza, 28	Triticum turgidum ssp. durum	Israel						Israel
DW_LR_Cltr_15275	Kyperounda Yiallouriko, 268	Triticum turgidum ssp. durum	Cyprus						Israel
DW_LR_dic184	168	Triticum turgidum ssp. durum	Russian Federation	Taganrog					Israel
DW_LR_PI113964	17425	Triticum turgidum ssp. durum	Jordan		S - SPRING				USDA
DW_LR_PI117420	Beyaz Harran	Triticum turgidum ssp. durum	Turkey	Gaziantep	S - SPRING				USDA
DW_LR_PI133183	Gondore	Triticum turgidum ssp. durum	Ethiopia	Oromīya					USDA
DW_LR_PI134596	Fere-Alexandrinum	Triticum turgidum ssp. durum	Syria		S - SPRING				USDA
DW_LR_PI157923	Senatore Capelli	Triticum turgidum ssp. durum	Italy		S - SPRING				USDA
DW_LR_PI166342	Haurani, IPLR-0267	Triticum turgidum ssp. durum	Turkey	Gaziantep					Israel
DW_LR_PI166459	Haurani, IPLR-0268	Triticum turgidum ssp. durum	Turkey	Hatay					Israel
DW_LR_PI178762	N106, 169	Triticum turgidum ssp. durum	Iraq						Israel
DW_LR_PI182113	N107, 170	Triticum turgidum ssp. durum	Pakistan						Israel
DW_LR_PI182666	Bikaii	Triticum turgidum ssp. durum	Lebanon	Béqaa	S - SPRING				USDA
DW_LR_PI182669	9929, IPLR-0271	Triticum turgidum ssp. durum	Lebanon	El Beqaa					Israel
DW_LR_PI182710	Chamali, 27	Triticum turgidum ssp. durum	Syria						Israel
DW_LR_PI182720	F10, 263	Triticum turgidum ssp. durum	Syria	Al Hasakah					Israel
DW_LR_PI182738	Haurani, IPLR-0275	Triticum turgidum ssp. durum	Lebanon	El Beqaa					Israel
DW_LR_PI184317	Dessie	Triticum turgidum ssp. durum	Ethiopia	Āmara					USDA
DW_LR_PI191375	Quoram	Triticum turgidum ssp. durum	Ethiopia	Welo					USDA
DW_LR_PI191955	Harar	Triticum turgidum ssp. durum	Ethiopia	Hārerī Hizb					USDA
DW_LR_PI192421	Gaggi	Triticum turgidum ssp. durum	Ethiopia	YeDebub Bihēroch Bihēreseboch na Hizboch					USDA
DW_LR_PI192735	Magarbia	Triticum turgidum ssp. durum	Ethiopia						USDA
DW_LR_PI193630	8563	Triticum turgidum ssp. durum	Ethiopia	Ādīs Ābeba					USDA
DW_LR_PI194043	8939	Triticum turgidum ssp. durum	Ethiopia	Ādīs Ābeba					USDA
DW_LR_PI195098	9358	Triticum turgidum ssp. durum	Ethiopia	Āmara					USDA
DW_LR_PI195700	9565	Triticum turgidum ssp. durum	Ethiopia	Oromīya					USDA
DW_LR_PI197476	10172	Triticum turgidum ssp. durum	Ethiopia	Dirē Dawa					USDA
DW_LR_PI197478	10196	Triticum turgidum ssp. durum	Ethiopia	Hārerī Hizb					USDA
DW_LR_PI210952	Damiliko, 34	Triticum turgidum ssp. durum	Cyprus						Israel
DW_LR_PI210959	Psathas, 269	Triticum turgidum ssp. durum	Cyprus						Israel
DW_LR_PI223168	Salti Balga, 271	Triticum turgidum ssp. durum	Jordan						Israel
DW_LR_PI225318	132, 279	Triticum turgidum ssp. durum	Iran						Israel
DW_LR_PI226574	406	Triticum turgidum ssp. durum	Ethiopia	Ādīs Ābeba					USDA
DW_LR_PI234382	Horani Howawi, IPLR-0282	Triticum turgidum ssp. durum	Jordan						Israel
DW_LR_PI234383	Italian, 265	Triticum turgidum ssp. durum	jordan						Israel
DW_LR_PI234384	Karaki Hamra, 266	Triticum turgidum ssp. durum	Jordan						Israel
DW_LR_PI234387	Sutra Na'an, 272	Triticum turgidum ssp. durum	Jordan						Israel
DW_LR_PI237632	Tripolitico, 273	Triticum turgidum ssp. durum	Cyprus						Israel
DW_LR_PI24481	Belagatch	Triticum turgidum ssp. durum	Kazakhstan	Shyghys Qazaqstan oblysy	F - FACULTATIVE				USDA
DW_LR_PI24492	N100, 174	Triticum turgidum ssp. durum	Uzbekistan						Israel
DW_LR_PI249822	Zenati Bouteille, 42	Triticum turgidum ssp. durum	Israel						Israel
DW_LR_PI25666	Penquite	Triticum turgidum ssp. durum	Ethiopia						USDA
DW_LR_PI25669	CItr 3071	Triticum turgidum ssp. durum	Ethiopia						USDA
DW_LR_PI273974	1842	Triticum turgidum ssp. durum	Ethiopia	Hārerī Hizb					USDA
DW_LR_PI283153	Qutma Horani, IPRL-0292	Triticum turgidum ssp. durum	Jordan						Israel
DW_LR_PI283155	Zoghbiyeh Safra, 275	Triticum turgidum ssp. durum	Jordan						Israel
DW_LR_PI28593	CItr 3099	Triticum turgidum ssp. durum	Ukraine	Khmelnytska oblast	F - FACULTATIVE				USDA
DW_LR_PI298577	ELS 6404-45	Triticum turgidum ssp. durum	Ethiopia	YeDebub Bihēroch Bihēreseboch na Hizboch					USDA
DW_LR_PI331254	R-24	Triticum turgidum ssp. durum	Ethiopia	YeDebub Bihēroch Bihēreseboch na Hizboch					USDA
DW_LR_PI342645	Haurani 27, IPRL-0634	Triticum turgidum ssp. durum	Lebanon						Israel
DW_LR_PI347250	292	Triticum turgidum ssp. durum	Ethiopia	YeDebub Bihēroch Bihēreseboch na Hizboch					USDA
DW_LR_PI366114	D-7, 38	Triticum turgidum ssp. durum	Egypt						Israel
DW_LR_PI371829	Hourani, IPRL-0654	Triticum turgidum ssp. durum	Jordan						Israel
DW_LR_PI384037	Abu Fashit, 11	Triticum turgidum ssp. durum	Israel						Israel
DW_LR_PI384157	GAW 20-1	Triticum turgidum ssp. durum	Ethiopia	Āmara					USDA
DW_LR_PI384227	GAW 30A-2	Triticum turgidum ssp. durum	Ethiopia	Tigray					USDA
DW_LR_PI387372	IAR/W/45-1	Triticum turgidum ssp. durum	Ethiopia						USDA
DW_LR_PI40938	Melanopus	Triticum turgidum ssp. durum	Pakistan	Punjab	S - SPRING				USDA
DW_LR_PI43340	Pelon	Triticum turgidum ssp. durum	Uruguay		S - SPRING				USDA
DW_LR_PI46766	165	Triticum turgidum ssp. durum	Chile	La Araucanía	W - WINTER				USDA
DW_LR_PI480087	Sindi	Triticum turgidum ssp. durum	Ethiopia	Oromīya					USDA
DW_LR_PI480266	IDG 1992 sel	Triticum turgidum ssp. durum	Ethiopia						USDA
DW_LR_PI480323	IDG 501 sel	Triticum turgidum ssp. durum	Ethiopia	Āmara					USDA
DW_LR_PI532279	Sariya	Triticum turgidum ssp. durum	Oman		S - SPRING				USDA
DW_LR_PI534282	MG 07727	Triticum turgidum ssp. durum	Ethiopia	Oromīya					USDA
DW_LR_PI534329	Sindi	Triticum turgidum ssp. durum	Ethiopia	Tigray					USDA
DW_LR_PI54432	Tripshiro	Triticum turgidum ssp. durum	Libya		S - SPRING				USDA
DW_LR_PI5465	Candeal	Triticum turgidum ssp. durum	Argentina		F - FACULTATIVE				USDA
DW_LR_PI559969	348	Triticum turgidum ssp. durum	Ethiopia	Ādīs Ābeba					USDA
DW_LR_PI559970	56	Triticum turgidum ssp. durum	Ethiopia	Shewa					USDA
DW_LR_PI57192	CItr 7139	Triticum turgidum ssp. durum	Azerbaijan		F - FACULTATIVE				USDA
DW_LR_PI57195	CItr 7142	Triticum turgidum ssp. durum	Georgia	Tbilisi	F - FACULTATIVE				USDA
DW_LR_PI58792	320	Triticum turgidum ssp. durum	Ethiopia	Oromīya					USDA
DW_LR_PI604462	Macedonia, 40	Triticum turgidum ssp. durum	Cyprus						Israel
DW_LR_PI60602	436	Triticum turgidum ssp. durum	Ethiopia	Āmara					USDA
DW_LR_PI60619	469	Triticum turgidum ssp. durum	Ethiopia	Shewa					USDA
DW_LR_PI60718	9	Triticum turgidum ssp. durum	Ethiopia						USDA
DW_LR_PI61154	6662	Triticum turgidum ssp. durum	Iran		S - SPRING				USDA
DW_LR_PI61185	807	Triticum turgidum ssp. durum	Moldova		S - SPRING				USDA
DW_LR_PI634938	ELS 6404-120-4	Triticum turgidum ssp. durum	Ethiopia	Tigray					USDA
DW_LR_PI70728	30	Triticum turgidum ssp. durum	Iraq		S - SPRING				USDA
DW_LR_PI7464	Blanco	Triticum turgidum ssp. durum	Spain	Andalucía	S - SPRING				USDA
DW_LR_PI8898	Khandwa	Triticum turgidum ssp. durum	India	Maharashtra	S - SPRING				USDA
DW_LR_PI94702	391	Triticum turgidum ssp. durum	Ancient Palestine		S - SPRING				USDA
DW_LR_W1180001	Charqui, IPLR-0090	Triticum turgidum ssp. durum							Israel
DW_LR_W1180009	Mahmoodi 28, IPRL-0080	Triticum turgidum ssp. durum							Israel
DW_LR_W1180025	Horani, IPRL-0091	Triticum turgidum ssp. durum							Israel
DW_LR_W1180032	Abu Fashi, IPRL-0082	Triticum turgidum ssp. durum							Israel
DW_LR_W1180082	Sen-Jamal, IPRL-0092	Triticum turgidum ssp. durum							Israel
DW_LR_W1180198	Hamarié, IPRL-0093	Triticum turgidum ssp. durum							Israel
DW_LR_W1180203	Mughari, IPRL-0087	Triticum turgidum ssp. durum							Israel
DW_LR_W1180204	Sen-Jamal, IPRL-0094	Triticum turgidum ssp. durum							Israel
DW_LR_Acsad_65	714	Triticum turgidum ssp. durum	Jordan						Israel
DW_LR_Aum_Qais	716	Triticum turgidum ssp. durum	Jordan						Israel
DW_LR_Deir_Alla	713	Triticum turgidum ssp. durum	Jordan						Israel
DW_LR_Eliave	140	Triticum turgidum ssp. durum							Israel
DW_LR_Hittia_Bida	724	Triticum turgidum ssp. durum	Jordan						Israel
DW_LR_Inbar		Triticum turgidum ssp. durum							Israel
DW_LR_Noa	207	Triticum turgidum ssp. durum							Israel
DW_LR_Norasi	729	Triticum turgidum ssp. durum	Jordan						Israel
DW_LR_Palestine_3	711	Triticum turgidum ssp. durum	Palestine						Israel
DW_LR_Roqueno	dic178, 240	Triticum turgidum ssp. durum	Spain						Israel
DW_LR_Russello	dic187, 244	Triticum turgidum ssp. durum	Italy						Israel
DW_LR_Sabil_1	dic179, 241	Triticum turgidum ssp. durum	Syria						Israel
DW_LR_Sham_1	715	Triticum turgidum ssp. durum	Jordan						Israel
DW_LR_Simhon	132	Triticum turgidum ssp. durum							Israel
DW_LR_Sin_Jamil	77	Triticum turgidum ssp. durum							Israel
DW_LR_Souri	728	Triticum turgidum ssp. durum	Jordan						Israel
DW_LR_Uzan	141	Triticum turgidum ssp. durum							Israel
DW_LR_Vatan	dic181, 243	Triticum turgidum ssp. durum	Tajikistan						Israel
WEW_G25		Triticum turgidum ssp. dicoccoides	Israel	Rosh Pinna	W - WINTER	32.9678	35.5364	500	Israel
WEW_G303		Triticum turgidum ssp. dicoccoides	Israel	Dishon	W - WINTER	33.0858	35.5175	490	Israel
WEW_G305-3M		Triticum turgidum ssp. dicoccoides	Israel	'En Zeitin - Merom	W - WINTER	32.9914	35.4617	720	Israel
WEW_H52	TD010026, H-52	Triticum turgidum ssp. dicoccoides	Israel	Mt. Hermon	W - WINTER	33.3	35.7333	1300	Israel
WEW_IG_109085		Triticum turgidum ssp. dicoccoides	Iraq	Top of Jebel Sinjar	W - WINTER	36.3833	41.7833	1102	ICARDA
WEW_IG_109088		Triticum turgidum ssp. dicoccoides	Iraq	N slope of Jebel Sinjar	W - WINTER	36.35	41.85	667	ICARDA
WEW_IG_113301	KC 55056	Triticum turgidum ssp. dicoccoides	Iran	Ilam	W - WINTER	34.3315	46.6346	1669	ICARDA
WEW_IG_115808		Triticum turgidum ssp. dicoccoides	Jordan	Qadisieh	W - WINTER	30.6667	35.6167	1491	ICARDA
WEW_IG_115809		Triticum turgidum ssp. dicoccoides	Jordan	Rashidiye	W - WINTER	30.6833	35.6167	1398	ICARDA
WEW_IG_131233	KU 8821A	Triticum turgidum ssp. dicoccoides	Iraq	15.3 km ENE from Dohuk to Amadiyah	W - WINTER	37.1	43.6333	1437	ICARDA
WEW_IG_139169		Triticum turgidum ssp. dicoccoides	Jordan	Oum Layla (Al Kadyssieh)	W - WINTER	30.6334	35.6575	1346	ICARDA
WEW_IG_140059		Triticum turgidum ssp. dicoccoides	Jordan	Al Jafar	W - WINTER	30.8118	35.6211	1208	ICARDA
WEW_IG_140060		Triticum turgidum ssp. dicoccoides	Jordan	Al Kadyssieh	W - WINTER	30.6801	35.6427	1560	ICARDA
WEW_IG_145157		Triticum turgidum ssp. dicoccoides	Jordan	Rachadia	W - WINTER	30.6788	35.624	1560	ICARDA
WEW_IG_46057		Triticum turgidum ssp. dicoccoides	Jordan	Um el Amad Madaba	W - WINTER	31.7826	35.898	802	ICARDA
WEW_IG_46374		Triticum turgidum ssp. dicoccoides	Jordan	Um el Amad Madaba	W - WINTER	31.7833	35.9	802	ICARDA
WEW_IG_46387		Triticum turgidum ssp. dicoccoides	Jordan	W Naur off Dead Sea highway	W - WINTER	31.8333	35.8333	875	ICARDA
WEW_PI300989	Arbel	Triticum turgidum ssp. dicoccoides	Israel	Arbel	W - WINTER				USDA
WEW_PI414721	G-267	Triticum turgidum ssp. dicoccoides	Israel	Mountian of Beatitudes, Korazim Sill	W - WINTER	32.8906	35.5518	79	USDA
WEW_PI415147	G-217	Triticum turgidum ssp. dicoccoides	Israel	Eilabun - Kh. Assad	W - WINTER	32.8444	35.4025	220	USDA
WEW_PI415148	G-225	Triticum turgidum ssp. dicoccoides	Israel	Maghar	W - WINTER	32.6867	35.4075	280	USDA
WEW_PI415150	G-278	Triticum turgidum ssp. dicoccoides	Israel	Zavitan	W - WINTER	32.9844	35.7153	360	USDA
WEW_PI428027	G2058	Triticum turgidum ssp. dicoccoides	Turkey	Diyarbakır, Yiğityolu	W - WINTER	37.8833	39.8667	1200	USDA
WEW_PI428053	G2107	Triticum turgidum ssp. dicoccoides	Turkey	Diyarbakır, West to Sakallı	W - WINTER	37.8333	39.8167	1400	USDA
WEW_PI428064	G2126	Triticum turgidum ssp. dicoccoides	Turkey	Şanlıurfa, Karkaşı	W - WINTER	37.8	39.7667	1400	USDA
WEW_PI428069	G2137	Triticum turgidum ssp. dicoccoides	Turkey	Diyarbakır, Yiğityolu 1	W - WINTER	37.8667	39.8833	993	USDA
WEW_PI428080	G2162	Triticum turgidum ssp. dicoccoides	Turkey	Şanlıurfa, Karkaşı 1	W - WINTER	37.7833	39.7667	1400	USDA
WEW_PI428086	G2181	Triticum turgidum ssp. dicoccoides	Turkey	Şanlıurfa, West to Karacadağ	W - WINTER	37.7167	39.5	1200	USDA
WEW_PI428099	G3015	Triticum turgidum ssp. dicoccoides	Israel	Almagor	W - WINTER	32.9138	35.5977	227	USDA
WEW_PI428124	G3061	Triticum turgidum ssp. dicoccoides	Israel	Safad	W - WINTER	32.9601	35.5166	595	USDA
WEW_PI428125	G3074	Triticum turgidum ssp. dicoccoides	Lebanon	Béqaa, Rachaya	W - WINTER	33.5011	35.8394	1000	USDA
WEW_PI428128	G3095	Triticum turgidum ssp. dicoccoides	Lebanon	Al Biqā‘, Aaiha-Kfar Qouq	W - WINTER	33.5167	35.8667	1141	USDA
WEW_PI428136	G3104	Triticum turgidum ssp. dicoccoides	Lebanon	Al Biqā‘, Aaiha-Kfar Qouq	W - WINTER	33.5183	35.8704	1141	USDA
WEW_PI428142	G3129	Triticum turgidum ssp. dicoccoides	Lebanon	Béqaa, Rachaya	W - WINTER	33.5	35.8333	1000	USDA
WEW_PI466926	A-2	Triticum turgidum ssp. dicoccoides	Syria	Al Qunayţirah, Quazrin	W - WINTER	32.99	35.69	259	USDA
WEW_PI466984	F-26	Triticum turgidum ssp. dicoccoides	Israel	Beit Me'ir	W - WINTER	31.7928	35.0451	467	USDA
WEW_PI466994	G-55	Triticum turgidum ssp. dicoccoides	Syria	Al Qunayţirah, Mt. Dov	W - WINTER	33.3	35.8	1944	USDA
WEW_PI467003	J-47	Triticum turgidum ssp. dicoccoides	Israel	Tayibe	W - WINTER	32.2762	34.9986	62	USDA
WEW_PI467029	G 15-1M	Triticum turgidum ssp. dicoccoides	Israel	Sde Eliezer	W - WINTER	33.0244	35.5633	160	USDA
WEW_PI467030	G 20-1M	Triticum turgidum ssp. dicoccoides	Israel	Tel Hazor	W - WINTER	33.0178	35.5708		USDA
WEW_PI467031	G 32-1M2	Triticum turgidum ssp. dicoccoides	Israel	Ami'ad	W - WINTER	32.93	35.5417	250	USDA
WEW_PI467032	G 75-1	Triticum turgidum ssp. dicoccoides	Israel	Horns of Hattin	W - WINTER	32.7975	35.4611	270	USDA
WEW_PI467037	G 228-M	Triticum turgidum ssp. dicoccoides	Israel	Har Adami	W - WINTER	31.6302	34.662	91	USDA
WEW_PI467039	G 261-1	Triticum turgidum ssp. dicoccoides	Israel	Poriya	W - WINTER	32.7361	35.5408	140	USDA
WEW_PI467040	G 279-1M	Triticum turgidum ssp. dicoccoides	Israel	Khushniya	W - WINTER	33.0172	35.8128	750	USDA
WEW_PI467043	G 353	Triticum turgidum ssp. dicoccoides	Israel	Ein Zeitim	W - WINTER	32.9797	35.4936	700	USDA
WEW_PI467045	G 390	Triticum turgidum ssp. dicoccoides	Israel	Yiftah	W - WINTER	33.1417	35.55	490	USDA
WEW_PI467046	G 392-1M	Triticum turgidum ssp. dicoccoides	Israel	Gonen1.2	W - WINTER	33.1233	35.6528	200	USDA
WEW_PI467049	G 412-M	Triticum turgidum ssp. dicoccoides	Israel	Jericho	W - WINTER	31.9131	35.3539	400	USDA
WEW_PI467050	G 439-1	Triticum turgidum ssp. dicoccoides	Israel	Yehudiya	W - WINTER	32.9566	35.711		USDA
WEW_PI470978	G-22	Triticum turgidum ssp. dicoccoides	Lebanon	Mt. Hermon	W - WINTER	33.2851	35.7588	2655	USDA
WEW_PI470980	G-49	Triticum turgidum ssp. dicoccoides	Lebanon	Mt. Hermon	W - WINTER	33.2846	35.754	2655	USDA
WEW_PI471016	E-4	Triticum turgidum ssp. dicoccoides	Israel	Sanhedria	W - WINTER	31.7971	35.2201	742	USDA
WEW_PI471605	G-525	Triticum turgidum ssp. dicoccoides	Israel	Mehora	W - WINTER	32.17	35.4297	230	USDA
WEW_PI471609	G-533	Triticum turgidum ssp. dicoccoides	Israel	Mt. Gilboa	W - WINTER	32.51	35.4069	480	USDA
WEW_PI471620	G-547	Triticum turgidum ssp. dicoccoides	Israel	Giv'at HaMore	W - WINTER	32.6147	35.3433	350	USDA
WEW_PI471623	G-551	Triticum turgidum ssp. dicoccoides	Israel	Smadar	W - WINTER	32.7181	35.4928	20	USDA
WEW_PI471624	G-552	Triticum turgidum ssp. dicoccoides	Israel	Sharona	W - WINTER	32.7147	35.3647	230	USDA
WEW_PI471633	G-562	Triticum turgidum ssp. dicoccoides	Israel	Mt. Arbel	W - WINTER	32.8167	35.4833	30	USDA
WEW_PI471639	G-569	Triticum turgidum ssp. dicoccoides	Israel	Karei Deshe	W - WINTER	32.8803	35.5467	-130	USDA
WEW_PI471653	G-584	Triticum turgidum ssp. dicoccoides	Israel	Nof Kinneret	W - WINTER	32.8703	35.5361	-120	USDA
WEW_PI471660	G-591	Triticum turgidum ssp. dicoccoides	Israel	Almagor	W - WINTER	32.9972	35.6167	-200	USDA
WEW_PI471680	G-616	Triticum turgidum ssp. dicoccoides	Israel	Kfar HaNassi	W - WINTER	32.9747	35.6061	240	USDA
WEW_PI471686	G-624	Triticum turgidum ssp. dicoccoides	Israel	Elkana	W - WINTER	32.1142	35.03	230	USDA
WEW_PI471689	G-628	Triticum turgidum ssp. dicoccoides	Israel	Nahal Rimonim	W - WINTER	31.9456	35.3264	570	USDA
WEW_PI471693	G-635	Triticum turgidum ssp. dicoccoides	Israel	Ahihud	W - WINTER	32.9117	35.1734	100	USDA
WEW_PI471696	G-638	Triticum turgidum ssp. dicoccoides	Israel	Mevo Hama	W - WINTER	32.7356	35.655	230	USDA
WEW_PI471697	G-639	Triticum turgidum ssp. dicoccoides	Israel	Afik	W - WINTER	32.7833	35.7	360	USDA
WEW_PI471699	G-642	Triticum turgidum ssp. dicoccoides	Israel	Eliad	W - WINTER	32.8075	35.7333	370	USDA
WEW_PI471703	G-648	Triticum turgidum ssp. dicoccoides	Israel	Nov	W - WINTER	32.8253	35.7869	400	USDA
WEW_PI471705	G-652	Triticum turgidum ssp. dicoccoides	Israel	Gesher	W - WINTER	32.6097	35.5511	-210	USDA
WEW_PI471708	G-657	Triticum turgidum ssp. dicoccoides	Israel	Kvutzat Kinneret	W - WINTER	32.7181	35.5622	-120	USDA
WEW_PI471709	G-659	Triticum turgidum ssp. dicoccoides	Israel	Mitzpa	W - WINTER	32.8056	35.4931	150	USDA
WEW_PI471711	G-662	Triticum turgidum ssp. dicoccoides	Israel	Kfar Zeitim	W - WINTER	32.8147	35.4717	35	USDA
WEW_PI471716	G-668	Triticum turgidum ssp. dicoccoides	Israel	Ma'ale Gamla	W - WINTER	32.8825	35.6942	160	USDA
WEW_PI471718	G-670	Triticum turgidum ssp. dicoccoides	Israel	Ani'am	W - WINTER	32.9561	35.7536	480	USDA
WEW_PI471719	G-673	Triticum turgidum ssp. dicoccoides	Israel	Qusabiya (near Qatsrin)	W - WINTER	32.9853	35.7344	450	USDA
WEW_PI471720	G-674	Triticum turgidum ssp. dicoccoides	Israel	Beit Rimon	W - WINTER	32.7547	35.3439	250	USDA
WEW_PI471721	G-676	Triticum turgidum ssp. dicoccoides	Israel	Mitzpe Netofa	W - WINTER	32.7994	35.3811	400	USDA
WEW_PI471725	G-680	Triticum turgidum ssp. dicoccoides	Israel	Safed	W - WINTER	32.9706	35.5203	870	USDA
WEW_PI471731	G-686	Triticum turgidum ssp. dicoccoides	Israel	Qatsrin	W - WINTER	33.0242	35.6725	380	USDA
WEW_PI471733	G-688	Triticum turgidum ssp. dicoccoides	Israel	Nahal Zavitan	W - WINTER	32.9844	35.7153	360	USDA
WEW_PI471737	G-693	Triticum turgidum ssp. dicoccoides	Israel	Majdal Shams/Hermon	W - WINTER	33.2564	35.7467	1030	USDA
WEW_PI471738	G-694	Triticum turgidum ssp. dicoccoides	Israel	Bruchim Qela' Alon	W - WINTER	33.1242	35.6817	600	USDA
WEW_PI471739	G-695	Triticum turgidum ssp. dicoccoides	Israel	T.A.P. Yoav camp	W - WINTER	33.1531	35.7033	600	USDA
WEW_PI471746	G-702	Triticum turgidum ssp. dicoccoides	Israel	T.A.P. Khirbet Qila	W - WINTER	33.1594	35.6906	600	USDA
WEW_PI471752	G-708	Triticum turgidum ssp. dicoccoides	Israel	Nahal Golan	W - WINTER	32.7939	35.7653	360	USDA
WEW_PI471753	G-710	Triticum turgidum ssp. dicoccoides	Israel	Jerusalem	W - WINTER	31.7806	35.1994	780	USDA
WEW_PI471762	G-720	Triticum turgidum ssp. dicoccoides	Israel	Gamla	W - WINTER	32.9022	35.7392	370	USDA
WEW_PI471763	G-722	Triticum turgidum ssp. dicoccoides	Israel	Har Dov (Jebel Ros)	W - WINTER	33.3214	35.7203	1450	USDA
WEW_PI471766	G-213-2M	Triticum turgidum ssp. dicoccoides	Israel	Beit Keshet	W - WINTER	32.7183	35.3969	200	USDA
WEW_PI471768	G-280-1BM	Triticum turgidum ssp. dicoccoides	Israel	Beit ha-Mekhes ha-Elyon	W - WINTER	33.0125	35.6511	290	USDA
WEW_PI471777	G-29-1M-8	Triticum turgidum ssp. dicoccoides	Israel	Meron	W - WINTER	32.9889	35.435	740	USDA
WEW_PI471778	G-40-1-2B-1M	Triticum turgidum ssp. dicoccoides	Israel	Mt. Beatitudes	W - WINTER	32.8939	35.5469	-100	USDA
WEW_PI471780	G-117-1-1-1-2M	Triticum turgidum ssp. dicoccoides	Israel	Meron - Kefar Shammay	W - WINTER	32.9706	35.4508	650	USDA
WEW_PI471783	G-156-3M	Triticum turgidum ssp. dicoccoides	Israel	Neve Ativ	W - WINTER	33.2628	35.7425	1000	USDA
WEW_PI471791	G-309-8-1B-2M	Triticum turgidum ssp. dicoccoides	Israel	Mass'ada - Majdal Shams	W - WINTER	33.2492	35.7661	1000	USDA
WEW_PI471801	G-348-4M	Triticum turgidum ssp. dicoccoides	Israel	Kfar Shamai	W - WINTER	32.9572	35.4561	750	USDA
WEW_PI471804	G-416-4M	Triticum turgidum ssp. dicoccoides	Israel	Nahal Oren	W - WINTER	32.7183	34.9969	200	USDA
WEW_PI471811	G-480-6	Triticum turgidum ssp. dicoccoides	Israel	Majdal Shams	W - WINTER	33.2718	35.7777	1200	USDA
WEW_PI471812	G-495M	Triticum turgidum ssp. dicoccoides	Israel	Brekhat Ram	W - WINTER	33.2483	35.7662	1100	USDA
WEW_PI471813	G-503M	Triticum turgidum ssp. dicoccoides	Israel	Nahal Guvta	W - WINTER	33.2656	35.7436	1000	USDA
WEW_PI471814	G-654	Triticum turgidum ssp. dicoccoides	Israel	Dalia	W - WINTER	32.5742	35.0717	200	USDA
WEW_PI478682	G-609-1B	Triticum turgidum ssp. dicoccoides	Israel	Kadarim	W - WINTER	32.9075	35.4719	120	USDA
WEW_PI478684	G-749	Triticum turgidum ssp. dicoccoides	Israel	Tel Susita	W - WINTER	32.7689	35.6722	80	USDA
WEW_PI478686	G-765	Triticum turgidum ssp. dicoccoides	Israel	Mt. Moreh	W - WINTER	32.6164	35.3647	400	USDA
WEW_PI478694	G-785	Triticum turgidum ssp. dicoccoides	Israel	Avnei Eitan	W - WINTER	32.8265	35.7865	390	USDA
WEW_PI478703	G-218M	Triticum turgidum ssp. dicoccoides	Israel	Har Netofa	W - WINTER	32.8447	35.365	525	USDA
WEW_PI478708	G-279M	Triticum turgidum ssp. dicoccoides	Israel	Horvat Khushniya	W - WINTER	33.0172	35.8128	750	USDA
WEW_PI478710	G-340M	Triticum turgidum ssp. dicoccoides	Israel	Mt. Kan`an	W - WINTER	32.9706	35.5097	860	USDA
WEW_PI478713	G-506M	Triticum turgidum ssp. dicoccoides	Israel	Mt. Hermon	W - WINTER	33.2556	35.7306	700	USDA
WEW_PI478715	G-744M	Triticum turgidum ssp. dicoccoides	Israel	Neve Ur	W - WINTER	32.6036	35.5467	-200	USDA
WEW_PI478717	G-770M	Triticum turgidum ssp. dicoccoides	Israel	Eilabun	W - WINTER	32.84	35.4131	170	USDA
WEW_PI478718	G-790	Triticum turgidum ssp. dicoccoides	Israel	Tekoa	W - WINTER	31.6364	35.2544	520	USDA
WEW_PI478719	G-791	Triticum turgidum ssp. dicoccoides	Israel	Jaba	W - WINTER	31.6733	35.1047	700	USDA
WEW_PI478720	G-792	Triticum turgidum ssp. dicoccoides	Israel	Rogelit	W - WINTER	31.675	35.0414	510	USDA
WEW_PI478723	G-795	Triticum turgidum ssp. dicoccoides	Israel	Goren	W - WINTER	33.0486	35.2264	330	USDA
WEW_PI478724	G-797	Triticum turgidum ssp. dicoccoides	Israel	Gilon	W - WINTER	32.9033	35.2369	270	USDA
WEW_PI478725	G-798	Triticum turgidum ssp. dicoccoides	Israel	Tzurit	W - WINTER	32.9039	35.249	300	USDA
WEW_PI478727	G-801	Triticum turgidum ssp. dicoccoides	Israel	Rehaniya	W - WINTER	33.0492	35.4833	680	USDA
WEW_PI478737	G-626M	Triticum turgidum ssp. dicoccoides	Israel	Ari'el	W - WINTER	32.1034	35.208	400	USDA
WEW_PI478738	G-630M	Triticum turgidum ssp. dicoccoides	Israel	Rimonim	W - WINTER	31.9456	35.3264	570	USDA
WEW_PI478743	G-7-2-4M	Triticum turgidum ssp. dicoccoides	Israel	Kfar Giladi	W - WINTER	33.2408	35.5728	350	USDA
WEW_PI479778	H-5	Triticum turgidum ssp. dicoccoides	Israel	Tabigha	W - WINTER	32.8724	35.5512	-203	USDA
WEW_PI479779	I-2	Triticum turgidum ssp. dicoccoides	Israel	Bat Shlomo	W - WINTER	32.594	34.9973	105	USDA
WEW_PI479781	L-43	Triticum turgidum ssp. dicoccoides	Israel	Mt. Gilboa	W - WINTER	32.4868	35.4138	151	USDA
WEW_PI479782	M-13	Triticum turgidum ssp. dicoccoides	Israel	Kohav HaShahar	W - WINTER	31.9588	35.3488	696	USDA
WEW_PI481485	G-725	Triticum turgidum ssp. dicoccoides	Israel	Kfar Hittim	W - WINTER	32.7992	35.5047	40	USDA
WEW_PI481493	G-733	Triticum turgidum ssp. dicoccoides	Israel	Ginosar	W - WINTER	32.8689	35.4186	-150	USDA
WEW_PI481506	G-747	Triticum turgidum ssp. dicoccoides	Israel	Haspin	W - WINTER	32.8317	35.7997	420	USDA
WEW_PI481508	G-750	Triticum turgidum ssp. dicoccoides	Israel	Kfar Nahum	W - WINTER	32.9	35.6003	-140	USDA
WEW_PI481513	G-755	Triticum turgidum ssp. dicoccoides	Israel	Mizpe Gadot	W - WINTER	33.0133	35.6383	180	USDA
WEW_PI481514	G-756	Triticum turgidum ssp. dicoccoides	Israel	Park HaYarden	W - WINTER	32.9703	35.6381	140	USDA
WEW_PI481524	G-772	Triticum turgidum ssp. dicoccoides	Israel	Har Savyon	W - WINTER	32.8381	35.4536	210	USDA
WEW_PI487251	SY 20013	Triticum turgidum ssp. dicoccoides	Syria	As Suwaydā', Al Qrayya	W - WINTER	32.5122	36.5786	920	USDA
WEW_PI487254		Triticum turgidum ssp. dicoccoides	Syria	Nawa-Dera province	W - WINTER	32.8694	36.0308	551	USDA
WEW_PI487256	SY 20090	Triticum turgidum ssp. dicoccoides	Syria	Rīf Dimashq, Al Zabadani	W - WINTER	33.7125	36.0778	1160	USDA
WEW_PI487257	SY 20096	Triticum turgidum ssp. dicoccoides	Syria	Rīf Dimashq, Al Zabadani 1	W - WINTER	33.6639	36.05	1180	USDA
WEW_PI487259	SY 20110	Triticum turgidum ssp. dicoccoides	Syria	Rīf Dimashq, Serghaya	W - WINTER	33.8389	36.1667	1200	USDA
WEW_PI538680	G3012	Triticum turgidum ssp. dicoccoides	Israel	Korazin	W - WINTER	32.912	35.5659	-33	USDA
WEW_PI538698	G3066	Triticum turgidum ssp. dicoccoides	Israel	Dalia	W - WINTER	32.5885	35.0803	122	USDA
WEW_PI538701	G3075	Triticum turgidum ssp. dicoccoides	Lebanon	Béqaa, Rachaya	W - WINTER	33.503	35.8372	1000	USDA
WEW_PI538708	G3087	Triticum turgidum ssp. dicoccoides	Lebanon	Béqaa, Aaiha	W - WINTER	33.5	35.8667	1369	USDA
WEW_PI538710	G3092	Triticum turgidum ssp. dicoccoides	Lebanon	Béqaa, Aaiha-Kfar Qouq	W - WINTER	33.5155	35.8799	1141	USDA
WEW_PI538715	G3113	Triticum turgidum ssp. dicoccoides	Lebanon	An Nabaţīyah, Ain Aata	W - WINTER	33.4346	35.7674	1192	USDA
WEW_PI538716	G3130	Triticum turgidum ssp. dicoccoides	Lebanon	Béqaa, Rachaya	W - WINTER	33.5009	35.8323	1000	USDA
WEW_PI560697	TU85-016-01	Triticum turgidum ssp. dicoccoides	Turkey	Şırnak	W - WINTER	37.5833	42.3833	1160	USDA
WEW_PI560872	TU86-15-02	Triticum turgidum ssp. dicoccoides	Turkey	Siirt, Taşdibek	W - WINTER	37.9333	42.2667	1020	USDA
WEW_PI560874	TU86-21-01	Triticum turgidum ssp. dicoccoides	Turkey	Siirt, Eruh	W - WINTER	37.7333	42.25	1140	USDA
WEW_PI560875	TU86-23-01	Triticum turgidum ssp. dicoccoides	Turkey	Şırnak, West to Güneyçam	W - WINTER	37.6333	42.35	1410	USDA
WEW_PI560876	TU86-27-01	Triticum turgidum ssp. dicoccoides	Turkey	Batman, Örensu	W - WINTER	38.0167	41.45	1000	USDA
WEW_PI560877	TU86-30-01	Triticum turgidum ssp. dicoccoides	Turkey	Batman, Gündüzlü	W - WINTER	38.2167	41.4333	1050	USDA
WEW_PI654311	TUR-05-BJS-HB-009	Triticum turgidum ssp. dicoccoides	Turkey	Şanlıurfa, South to Aslanbaba	W - WINTER	36.9683	39.895	450	USDA
WEW_PI654318	TUR-05-BJS-HB-095	Triticum turgidum ssp. dicoccoides	Turkey	Şanlıurfa, Karacadağ	W - WINTER	37.7461	39.6614	1170	USDA
WEW_PI654319	TUR-05-BJS-HB-097	Triticum turgidum ssp. dicoccoides	Turkey	Şanlıurfa, West to Karacadağ	W - WINTER	37.7186	39.5864	1050	USDA
WEW_PI654325	TUR-05-BJS-HB-107	Triticum turgidum ssp. dicoccoides	Turkey	Şanlıurfa, South to Keçiburcu	W - WINTER	37.4922	39.3831	650	USDA
WEW_PI654334		Triticum turgidum ssp. dicoccoides	Turkey	Gaziantep	W - WINTER	36.8717	37.3472	690	Israel
WEW_PI654336	TUR-05-BJS-HB-163	Triticum turgidum ssp. dicoccoides	Turkey	Kilis, Almalı 1	W - WINTER	36.8099	37.3396	690	USDA
WEW_PI656865	TUR-05-BJS-HB-170	Triticum turgidum ssp. dicoccoides	Turkey	Gaziantep, Güngürge	W - WINTER	37.2292	37.515	780	USDA
WEW_PI656866	TUR-05-BJS-HB-176	Triticum turgidum ssp. dicoccoides	Turkey	Gaziantep, Güngürge 1	W - WINTER	37.2294	37.515	780	USDA
WEW_PI656867	TUR-05-BJS-HB-180	Triticum turgidum ssp. dicoccoides	Turkey	Gaziantep, North to Yavuzeli	W - WINTER	37.3636	37.5386	900	USDA
WEW_PI656868	TUR-05-BJS-HB-188	Triticum turgidum ssp. dicoccoides	Turkey	Gaziantep, Gelinbuğday	W - WINTER	37.4028	37.5772	570	USDA
WEW_PI656869	TUR-05-BJS-HB-193	Triticum turgidum ssp. dicoccoides	Turkey	Gaziantep, South to Akbayır	W - WINTER	37.3706	37.5508	750	USDA
WEW_PI656870	TUR-05-BJS-HB-200	Triticum turgidum ssp. dicoccoides	Turkey	Kahramanmaraş, Karabıyıklı	W - WINTER	37.3128	37.1725	870	USDA
WEW_PI656871	TUR-05-BJS-HB-206	Triticum turgidum ssp. dicoccoides	Turkey	Kahramanmaraş, Serintepe	W - WINTER	37.2697	37.2006	930	USDA
WEW_PI656872	TUR-05-BJS-HB-221	Triticum turgidum ssp. dicoccoides	Turkey	Kahramanmaraş, Eğlen	W - WINTER	37.3406	37.1569	630	USDA
WEW_TD011913	A-39	Triticum turgidum ssp. dicoccoides	Israel	Amirim	W - WINTER	32.9374	35.4449	438	Israel
WEW_TD011993	32-26	Triticum turgidum ssp. dicoccoides	Israel	Nahef	W - WINTER	32.9333	35.3167	275	Israel
WEW_TD023643	234-22	Triticum turgidum ssp. dicoccoides	Turkey	Siverek W	W - WINTER	37.7	39.25	620	Israel
WEW_TD023675	235-44	Triticum turgidum ssp. dicoccoides	Turkey	Siverek E	W - WINTER	37.88	39.663	950	Israel
WEW_TD023697	236-30	Triticum turgidum ssp. dicoccoides	Turkey	Diyarbakir W	W - WINTER	37.8939	40.0286	850	Israel
WEW_TD023715	237-15	Triticum turgidum ssp. dicoccoides	Turkey	Diyarbakir N	W - WINTER	38.0666	40.0689	720	Israel
WEW_TD104463	G714	Triticum turgidum ssp. dicoccoides	Israel	Mr, Amsha	W - WINTER	31.3546	35.1115	823	Israel
WEW_Gitit_18-16	TD011493, G18-16	Triticum turgidum ssp. dicoccoides	Israel	Gitit	W - WINTER	32.105	35.4	204	Israel
WEW_PI487260	SY 20121	Triticum turgidum ssp. dicoccoides	Syria	Suwaydā', Salah	W - WINTER	32.6478	36.79	1530	Israel
WEW_Yehudiyya	TD034179, Y12-3	Triticum turgidum ssp. dicoccoides	Israel	Yehudiyya	W - WINTER	32.9325	35.6858	200	Israel
WEW_Zavitan		Triticum turgidum ssp. dicoccoides	Israel	Zavitan nature reserve	W - WINTER	32.9401	35.7029	288.4	Israel

## Sheet: Supplementary Data S2
Genotype	Structure K3 Q matrix			Hierarchical clustering	PCA group	Origin
	Q1	Q2	Q3	K3
DEW_Cltr_12213	0.1566	0.0044	0.839	3	3	India
DEW_PI193882	0.1254	0.0038	0.8708	3	3	Ethiopia
DEW_PI168673	0.2121	0.0834	0.7045	3	3	United States
DEW_Cltr_4013	0.2087	0.0856	0.7057	3	3	India
DEW_DE-70	0.2084	0.0858	0.7058	3	3	India
DEW_DE-2_PI322232	0.2136	0.0798	0.7066	3	3	India
DEW_PI324076	0.2134	0.0796	0.707	3	3	India
DEW_PI133134	0.2271	0.062	0.7109	3	3	Peru
DEW_PI572860	0.2213	0.0664	0.7123	3	3	Ethiopia
DEW_PI532307	0.2395	0.1261	0.6344	3	3	Oman
DEW_PI94676	0.2671	0.1484	0.5845	3	3	Russian Federation
DEW_PI298543	0	0.001	0.999	3	3	Ethiopia
DEW_Cltr_14838	0	0	1	3	3	Ethiopia
DEW_PI254148	0	0	1	3	3	Ethiopia
DEW_PI384263	0.0271	0.0104	0.9625	3	3	Ethiopia
DEW_PI384299	0	0	1	3	3	Ethiopia
DEW_Cltr_14834	0.0167	0	0.9833	3	3	Ethiopia
DEW_PI384332	0.0147	0	0.9853	3	3	Ethiopia
DEW_PI384334	0.0052	0.013	0.9818	3	3	Ethiopia
DEW_Cltr_14822	0.0047	0	0.9953	3	3	Eritrea
DEW_PI384303	0.0005	0.001	0.9985	3	3	Ethiopia
DEW_PI384317	0	0	1	3	3	Ethiopia
DEW_PI479960	0	0	1	3	3	Ethiopia
DEW_PI387253	0	0	1	3	3	Ethiopia
DEW_PI577791	0	0	1	3	3	Ethiopia
DEW_PI480307	0	0	1	3	3	Ethiopia
DEW_PI387784	0	0	1	3	3	Ethiopia
DEW_DE-46	0	0	1	3	3	Afghanistan
DEW_PI298573	0	0	1	3	3	Ethiopia
DEW_PI361833	0	0	1	3	3	Denmark
DEW_PI387308	0	0	1	3	3	Ethiopia
DEW_PI470780	0	0	1	3	3	Ethiopia
DEW_PI384336	0	0	1	3	3	Ethiopia
DEW_PI534275	0	0	1	3	3	Ethiopia
DEW_PI384319	0	0	1	3	3	Ethiopia
DEW_PI58789	0	0	1	3	3	Ethiopia
DEW_PI387694	0	0	1	3	3	Ethiopia
DEW_Cltr_14454	0	0	1	3	3	Ethiopia
DEW_PI272531	0	0	1	3	3	Hungary
DEW_PI384313	0	0	1	3	3	Ethiopia
DEW_PI384314	0	0	1	3	3	Ethiopia
DEW_Cltr_14787	0.0001	0	0.9999	3	3	Ethiopia
DEW_PI94631	0	0	1	3	3	Ethiopia
DEW_PI195721	0	0	1	3	3	Ethiopia
DEW_PI298548	0	0	1	3	3	Ethiopia
DEW_Cltr_14750	0	0	1	3	3	Ethiopia
DEW_PI196100	0	0	1	3	3	Ethiopia
DEW_Cltr_14437	0	0	1	3	3	Ethiopia
DEW_PI194375	0	0	1	3	3	Ethiopia
DEW_PI244341	0	0	1	3	3	Ethiopia
DEW_PI197260	0.0176	0	0.9824	3	3	Ethiopia
DEW_Cltr_14867	0	0	1	3	3	Ethiopia
DEW_PI387766	0	0	1	3	3	Ethiopia
DEW_Cltr_14866	0	0	1	3	3	Ethiopia
DEW_Cltr_14868	0	0	1	3	3	Ethiopia
DEW_PI254145	0	0	1	3	3	Ethiopia
DEW_PI168677	0	0	1	3	3	Ethiopia
DEW_PI60705	0	0	1	3	3	Ethiopia
DEW_Cltr_7962	0	0	1	3	3	Ethiopia
DEW_Cltr_7966	0	0	1	3	3	Ethiopia
DEW_PI298578	0	0	1	3	3	Ethiopia
DEW_PI331265	0	0	1	3	3	Ethiopia
DEW_Cltr_14592	0	0	1	3	3	Ethiopia
DEW_PI273980	0	0	1	3	3	Ethiopia
DEW_PI193641	0	0	1	3	3	Ethiopia
DEW_PI193877	0	0	1	3	3	Ethiopia
DEW_Cltr_14916	0	0	1	3	3	Ethiopia
DEW_Cltr_14098	0	0	1	3	3	Ethiopia
DEW_PI226951	0	0	1	3	3	Ethiopia
DEW_PI195723	0	0	1	3	3	Ethiopia
DEW_PI387746	0	0	1	3	3	Ethiopia
DEW_PI191387	0	0	1	3	3	Ethiopia
DEW_PI298586	0	0	1	3	3	Ethiopia
DEW_PI297830	0	0	1	3	3	Ethiopia
DEW_PI298582	0	0	1	3	3	Ethiopia
DEW_PI384484	0	0	1	3	3	Ethiopia
DEW_PI273979	0	0	1	3	3	Ethiopia
DEW_PI193644	0	0	1	3	3	Ethiopia
DEW_PI331243	0	0	1	3	3	Ethiopia
DEW_PI273978	0	0	1	3	3	Ethiopia
DEW_PI197485	0	0	1	3	3	Ethiopia
DEW_PI387798	0	0	1	3	3	Ethiopia
DEW_Cltr_14621	0	0	1	3	3	Ethiopia
DEW_PI273982	0	0	1	3	3	Ethiopia
DEW_PI387793	0	0	1	3	3	Ethiopia
DEW_PI352355	0.2995	0.3704	0.33	3	3	Ethiopia
DEW_PI94628	0.3307	0.339	0.3304	3	3	India
DEW_PI254144	0.4036	0.2099	0.3864	3	3	Ethiopia
DEW_Cltr_14687	0.1699	0.2271	0.603	3	3	Ethiopia
DEW_PI196905	0.3601	0.001	0.6389	3	3	Ethiopia
DW_LR_PI534282	0.8824	0.0007	0.1169	1	1	Ethiopia
DW_LR_Cltr_14430	0.8011	0.0023	0.1966	1	1	Ethiopia
DW_LR_PI194043	0.8245	0.0085	0.167	1	1	Ethiopia
DW_LR_PI480323	0.8252	0.0086	0.1662	1	1	Ethiopia
DW_LR_PI58792	0.8123	0.001	0.1867	1	1	Ethiopia
DW_LR_PI60602	0.7818	0.0007	0.2175	1	1	Ethiopia
DW_LR_PI273974	0.7818	0.0006	0.2176	1	1	Ethiopia
DW_LR_PI347250	0.7816	0.0008	0.2176	1	1	Ethiopia
DW_LR_PI191955	0.7885	0	0.2115	1	1	Ethiopia
DW_LR_PI384227	0.7969	0	0.2031	1	1	Ethiopia
DW_LR_Cltr_14100	0.8052	0.001	0.1938	1	1	Ethiopia
DW_LR_Cltr_7968	0.8131	0	0.1869	1	1	Ethiopia
DW_LR_PI133183	0.7947	0.0008	0.2045	1	1	Ethiopia
DW_LR_PI480087	0.8239	0.0009	0.1752	1	1	Ethiopia
DW_LR_Cltr_17634	0.826	0.001	0.173	1	1	Ethiopia
DW_LR_PI480266	0.7842	0.0111	0.2047	1	1	Ethiopia
DW_LR_PI60619	0.8325	0.0017	0.1658	1	1	Ethiopia
DW_LR_PI534329	0.7808	0.0014	0.2178	1	1	Ethiopia
DW_LR_Cltr_7921	0.7743	0.0009	0.2248	1	1	Ethiopia
DW_LR_PI184317	0.7941	0.0005	0.2054	1	1	Ethiopia
DW_LR_PI331254	0.7712	0.0009	0.2279	1	1	Ethiopia
DW_LR_PI195098	0.8088	0.0018	0.1894	1	1	Ethiopia
DW_LR_PI384157	0.8282	0.0034	0.1684	1	1	Ethiopia
DW_LR_PI25666	0.9256	0	0.0744	1	1	Ethiopia
DW_LR_PI25669	0.9234	0	0.0766	1	1	Ethiopia
DW_LR_Cltr_17646	0.9122	0	0.0878	1	1	Ethiopia
DW_LR_PI559970	0.8435	0.053	0.1035	1	1	Ethiopia
DW_LR_PI195700	0.8747	0.001	0.1243	1	1	Ethiopia
DW_LR_PI193630	0.8146	0	0.1854	1	1	Ethiopia
DW_LR_PI226574	0.8144	0	0.1856	1	1	Ethiopia
DW_LR_PI192421	0.9156	0.0103	0.0741	1	1	Ethiopia
DW_LR_CGN07980	0.9098	0.001	0.0892	1	1	Ethiopia
DW_LR_Cltr_14097	0.8277	0.0019	0.1704	1	1	Ethiopia
DW_LR_PI559969	0.817	0.001	0.182	1	1	Ethiopia
DW_LR_PI387372	0.8291	0.001	0.1699	1	1	Ethiopia
DW_LR_PI60718	0.8602	0.001	0.1388	1	1	Ethiopia
DW_LR_PI234387	0.9999	0	0.0001	1	1	Jordan
DW_LR_PI113964	0.9998	0	0.0002	1	1	Jordan
DW_LR_PI223168	0.9999	0	0.0001	1	1	Jordan
DW_LR_PI234384	0.9997	0	0.0003	1	1	Jordan
DW_LR_PI234382	0.9999	0	0.0001	1	1	Jordan
DW_LR_16130	1	0	0	1	1	Syria
DW_LR_PI371829	1	0	0	1	1	Jordan
DW_LR_PI342645	1	0	0	1	1	Lebanon
DW_LR_Cltr_15273	0.9999	0	0.0001	1	1	Jordan
DW_LR_PI283153	0.9997	0	0.0003	1	1	Jordan
DW_LR_2554	0.9999	0	0.0001	1	1	Jordan
DW_LR_974	0.9998	0	0.0002	1	1	Syria
DW_LR_17698	1	0	0	1	1	USSR
DW_LR_PI182669	1	0	0	1	1	Lebanon
DW_LR_PI54432	0.9982	0.0018	0	1	1	Libya
DW_LR_PI283155	1	0	0	1	1	Jordan
DW_LR_Hittia_Bida	0.9992	0	0.0008	1	1	Jordan
DW_LR_PI234383	1	0	0	1	1	jordan
DW_LR_PI182738	1	0	0	1	1	Lebanon
DW_LR_PI182720	1	0	0	1	1	Syria
DW_LR_PI157923	1	0	0	1	1	Italy
DW_LR_20312	1	0	0	1	1	Jordan
DW_LR_dic184	1	0	0	1	1	Ukraine
DW_LR_PI604462	0.9975	0	0.0025	1	1	Cyprus
DW_LR_Norasi	0.9987	0.0003	0.001	1	1	Jordan
DW_LR_Sham_1	0.999	0	0.001	1	1	Jordan
DW_LR_Uzan	0.9404	0.0586	0.001	1	1	Unknown
DW_LR_Eliave	0.9979	0.001	0.0011	1	1	Unknown
DW_LR_Simhon	0.9925	0.0051	0.0024	1	1	Unknown
DW_LR_Inbar	1	0	0	1	1	Unknown
DW_LR_Souri	0.9996	0.0004	0	1	1	Jordan
DW_LR_Roqueno	0.9326	0.0664	0.001	1	1	Spain
DW_LR_C-9	1	0	0	1	1	Unknown
DW_LR_Sabil_1	0.998	0.001	0.001	1	1	Syria
DW_LR_Vatan	0.999	0.001	0	1	1	Tajikistan
DW_LR_Acsad_65	0.995	0.001	0.004	1	1	Jordan
DW_LR_Noa	0.9747	0.0009	0.0244	1	1	Unknown
DW_LR_Aum_Qais	0.999	0	0.001	1	1	Jordan
DW_LR_Deir_Alla	0.999	0	0.001	1	1	Jordan
DW_LR_W1180032	0.9971	0	0.0029	1	1	Unknown
DW_LR_Cltr_15275	0.9753	0	0.0247	1	1	Cyprus
DW_LR_PI210959	0.9645	0	0.0355	1	1	Cyprus
DW_LR_PI43340	0.9906	0.0007	0.0087	1	1	Uruguay
DW_LR_PI5465	0.994	0	0.006	1	1	Argentina
DW_LR_W1180203	0.9992	0	0.0008	1	1	Unknown
DW_LR_W1180204	0.9986	0	0.0014	1	1	Unknown
DW_LR_CGN08202	0.9972	0.0018	0.001	1	1	Iran
DW_LR_CGN06553	0.9994	0	0.0006	1	1	Egypt
DW_LR_PI192735	0.998	0.001	0.001	1	1	Ethiopia
DW_LR_PI46766	0.9923	0.001	0.0067	1	1	Chile
DW_LR_PI8898	1	0	0	1	1	India
DW_LR_PI210952	0.999	0	0.001	1	1	Cyprus
DW_LR_PI249822	0.9896	0	0.0104	1	1	Israel
DW_LR_Cltr_6878	0.9939	0.0005	0.0056	1	1	Morocco
DW_LR_PI166459	0.999	0	0.001	1	1	Turkey
DW_LR_W1180198	0.9977	0.002	0.0003	1	1	Unknown
DW_LR_PI7464	0.9019	0.0929	0.0052	1	1	Spain
DW_LR_W1180009	0.935	0.064	0.001	1	1	Unknown
DW_LR_Cltr_5112	0.9981	0.001	0.0009	1	1	Greece
DW_LR_Cltr_2813	0.998	0.001	0.001	1	1	Mexico
DW_LR_Cltr_8163	0.9953	0.0028	0.0019	1	1	Peru
DW_LR_Cltr_3117	0.9978	0.0022	0	1	1	Tunisia
DW_LR_Cltr_1594	0.9996	0.0003	0.0001	1	1	Algeria
DW_LR_W1180025	0.9999	0	0.0001	1	1	Unknown
DW_LR_PI24481	1	0	0	1	1	Kazakhstan
DW_LR_Cltr_3994	1	0	0	1	1	France
DW_LR_PI61154	1	0	0	1	1	Iran
DW_LR_PI182710	0.9985	0.0015	0	1	1	Syria
DW_LR_PI298577	0.9897	0.0029	0.0074	1	1	Ethiopia
DW_LR_PI634938	0.999	0.001	0	1	1	Ethiopia
DW_LR_PI57192	0.999	0	0.001	1	1	Azerbaijan
DW_LR_PI57195	1	0	0	1	1	Georgia
DW_LR_Cltr_5083	0.9009	0.0794	0.0197	1	1	China
DW_LR_Cltr_7780	0.9145	0	0.0855	1	1	Ethiopia
DW_LR_Cltr_8639	0.998	0	0.002	1	1	Ethiopia
DW_LR_PI28593	1	0	0	1	1	Ukraine
DW_LR_Russello	1	0	0	1	1	Italy
DW_LR_Cltr_1515	1	0	0	1	1	Russian Federation
DW_LR_Cltr_2793	0.9925	0	0.0075	1	1	Portugal
DW_LR_PI191375	0.998	0.001	0.001	1	1	Ethiopia
DW_LR_PI24492	1	0	0	1	1	Uzbekistan
DW_LR_W1180001	0.9976	0.001	0.0014	1	1	Unknown
DW_LR_PI61185	0.999	0	0.001	1	1	Moldova
DW_LR_W1180082	1	0	0	1	1	Unknown
DW_LR_PI197476	0.9027	0.0001	0.0972	1	1	Ethiopia
DW_LR_PI197478	0.9982	0.0018	0	1	1	Ethiopia
DW_LR_PI225318	0.9897	0.0095	0.0008	1	1	Iran
DW_LR_PI94702	1	0	0	1	1	Ancient Palestine
DW_LR_Palestine_3	1	0	0	1	1	Palestine
DW_LR_PI117420	0.9721	0.0086	0.0193	1	1	Turkey
DW_LR_Sin_Jamil	0.9942	0.0017	0.0041	1	1	Unknown
DW_LR_PI166342	0.9948	0.0042	0.001	1	1	Turkey
DW_LR_PI70728	0.9971	0.0019	0.001	1	1	Iraq
DW_LR_PI237632	0.9972	0.001	0.0018	1	1	Cyprus
DW_LR_PI384037	0.9736	0.0124	0.014	1	1	Israel
DW_LR_PI134596	0.9881	0.002	0.0099	1	1	Syria
DW_LR_PI182666	0.9776	0.0148	0.0076	1	1	Lebanon
DW_LR_Cltr_12616	0.8908	0.0745	0.0347	1	1	Israel
DW_LR_PI366114	0.9785	0.0164	0.0051	1	1	Egypt
DW_LR_PI532279	0.6817	0.2779	0.0404	1	1	Oman
DW_LR_PI178762	0.997	0.0005	0.0025	1	1	Iraq
DW_LR_PI182113	0.8913	0.0741	0.0346	1	1	Pakistan
DW_LR_PI40938	0.9912	0.0049	0.0039	1	1	Pakistan
DEW_1502	0.2747	0.7244	0.0009	2	2	Israel
DEW_01C0204035	0.2932	0.7058	0.001	2	2	Israel (Palestine)
DEW_PI343446	0.2933	0.7057	0.001	2	2	Israel
DEW_1602	0.4676	0.5314	0.001	2	2	Israel
DEW_TRI_16877	0.4672	0.5318	0.001	2	2	Israel
DEW_01C0201261	0.4505	0.5485	0.001	2	2	Israel (Palestine)
DEW_PI355460	0.5164	0.4826	0.001	2	2	Switzerland
DEW_PI355462	0.5195	0.4795	0.001	2	2	Germany
DEW_Cltr_14135	0.5226	0.4765	0.0009	2	2	Ethiopia
DEW_PI191390	0.5226	0.4765	0.0009	2	2	Ethiopia
DEW_PI352361	0.506	0.4909	0.0031	2	2	Italy
DEW_PI355487	0.5585	0.4405	0.001	2	2	Italy
DEW_PI352364	0.4779	0.5201	0.002	2	2	Iran
DEW_33767	0.4703	0.5279	0.0018	2	2	Israel
DEW_PI361731	0.4715	0.5271	0.0014	2	2	Denmark
DEW_PI11650	0.4716	0.5267	0.0017	2	2	France
DEW_PI306534	0.4713	0.5268	0.0019	2	2	Romania
DEW_PI352369	0.6311	0.3679	0.001	2	2	Czech Republic
DEW_PI190922	0.4886	0.5044	0.007	2	2	Belgium
DEW_PI295056	0.53	0.4691	0.0009	2	2	Georgia
DEW_PI277672	0.5117	0.4687	0.0196	2	2	Spain
DEW_PI352362	0.5511	0.4486	0.0003	2	2	Italy
DEW_PI355488	0.553	0.4453	0.0017	2	2	Italy
DEW_PI191385	0.553	0.4427	0.0043	2	2	Ethiopia
DEW_PI352363	0.5588	0.4401	0.0011	2	2	Italy
DEW_PI94660	0.462	0.5285	0.0095	2	2	Russian Federation
DEW_PI434992	0.4165	0.553	0.0305	2	2	Montenegro
DEW_PI221400	0.4159	0.518	0.0661	2	2	Serbia
DEW_PI434998	0.4549	0.5205	0.0246	2	2	Bosnia and Herzegovina
DEW_PI94648	0.4254	0.5619	0.0127	2	2	Italy
DEW_PI94654	0.4575	0.5324	0.0101	2	2	Bulgaria
DEW_Cltr_3686	0.4166	0.5817	0.0017	2	2	United States
DEW_Cltr_7779	0.4166	0.5817	0.0017	2	2	Ethiopia
DEW_DE-28_PI94661	0.4301	0.5689	0.001	2	2	Armenia
DEW_PI94635	0.4123	0.5849	0.0028	2	2	Iran
DEW_PI94665	0.4219	0.5761	0.002	2	2	Ethiopia
DEW_PI234868	0.2584	0.3424	0.3991	2	2	Ethiopia
DEW_PI254162	0.4581	0.5402	0.0017	2	2	Iran
DEW_PI94667	0.5807	0.4179	0.0014	2	2	Russian Federation
DEW_DE-77	0.5106	0.484	0.0054	2	2	Yemen
DEW_PI113961	0.6897	0.2999	0.0104	2	2	Georgia
WEW_TD023643	0.2133	0.7856	0.0011	2	2	Turkey
WEW_TD023675	0.2102	0.7871	0.0027	2	2	Turkey
WEW_PI656868	0.1929	0.8061	0.001	2	2	Turkey
WEW_PI654334	0.1721	0.8269	0.001	2	2	Turkey
WEW_PI654336	0.2017	0.7983	0	2	2	Turkey
WEW_PI656865	0.2041	0.7952	0.0007	2	2	Turkey
WEW_PI656866	0.2634	0.7355	0.0011	2	2	Turkey
WEW_PI656871	0.1907	0.7978	0.0115	2	2	Turkey
WEW_PI656867	0.2142	0.7849	0.0009	2	2	Turkey
WEW_PI656870	0.1653	0.7915	0.0432	2	2	Turkey
WEW_IG_109085	0.2188	0.7688	0.0124	2	2	Iraq
WEW_IG_109088	0.2258	0.7618	0.0124	2	2	Iraq
WEW_PI654311	0.2041	0.7495	0.0464	2	2	Turkey
WEW_IG_113301	0.3616	0.6287	0.0097	2	2	Iran
WEW_IG_131233	0.3456	0.6532	0.0012	2	2	Iraq
WEW_PI428064	0.3037	0.6953	0.001	2	2	Turkey
WEW_PI428027	0.3689	0.6211	0.01	2	2	Turkey
WEW_PI428069	0.3237	0.6741	0.0022	2	2	Turkey
WEW_PI428053	0.3789	0.6121	0.009	2	2	Turkey
WEW_PI428080	0.352	0.642	0.006	2	2	Turkey
WEW_TD023697	0.3274	0.6385	0.0341	2	2	Turkey
WEW_PI654319	0.3019	0.6964	0.0017	2	2	Turkey
WEW_PI654325	0.3529	0.6461	0.001	2	2	Turkey
WEW_PI428086	0.3275	0.6715	0.001	2	2	Turkey
WEW_PI654318	0.3085	0.6815	0.01	2	2	Turkey
WEW_TD023715	0.2953	0.703	0.0017	2	2	Turkey
WEW_Zavitan	0.0011	0.9477	0.0512	2	2	Israel
WEW_Yehudiyya	0.0012	0.9479	0.0509	2	2	Israel
WEW_PI471711	0.0319	0.9512	0.0169	2	2	Israel
WEW_PI471639	0.052	0.8957	0.0523	2	2	Israel
WEW_PI481513	0.0015	0.9557	0.0428	2	2	Israel
WEW_PI467046	0.0114	0.9512	0.0374	2	2	Israel
WEW_PI481508	0.0045	0.9496	0.0459	2	2	Israel
WEW_PI481514	0.0215	0.9701	0.0084	2	2	Israel
WEW_PI414721	0.001	0.9348	0.0642	2	2	Israel
WEW_PI479778	0.0019	0.9531	0.045	2	2	Israel
WEW_PI471660	0.0019	0.9429	0.0552	2	2	Israel
WEW_PI481493	0.0025	0.9563	0.0412	2	2	Israel
WEW_PI538680	0.002	0.9209	0.0771	2	2	Israel
WEW_PI471686	0.0076	0.9462	0.0462	2	2	Israel
WEW_PI471689	0.0494	0.9451	0.0055	2	2	Israel
WEW_PI471768	0.0379	0.9496	0.0125	2	2	Israel
WEW_PI471605	0.001	0.9886	0.0104	2	2	Israel
WEW_PI478737	0.0161	0.9096	0.0743	2	2	Israel
WEW_PI478738	0.0679	0.9274	0.0047	2	2	Israel
WEW_PI467003	0.0393	0.9358	0.0249	2	2	Israel
WEW_PI479782	0.3673	0.6326	0.0001	2	2	Israel
WEW_PI478715	0.0066	0.9912	0.0022	2	2	Israel
WEW_PI471653	0.001	0.992	0.007	2	2	Israel
WEW_PI471780	0.0126	0.9842	0.0032	2	2	Israel
WEW_PI478720	0.0003	0.9997	0	2	2	Israel
WEW_PI478724	0	0.999	0.001	2	2	Israel
WEW_PI415150	0	0.999	0.001	2	2	Israel
WEW_PI471708	0.0007	0.9982	0.0011	2	2	Israel
WEW_PI467031	0.0139	0.9725	0.0136	2	2	Israel
WEW_PI471680	0	0.999	0.001	2	2	Israel
WEW_PI656869	0.1712	0.8275	0.0013	2	2	Turkey
WEW_PI560872	0.1727	0.8263	0.001	2	2	Turkey
WEW_PI560874	0.1624	0.8366	0.001	2	2	Turkey
WEW_PI560876	0.1543	0.8447	0.001	2	2	Turkey
WEW_PI560877	0.1569	0.8421	0.001	2	2	Turkey
WEW_PI656872	0.1499	0.849	0.0011	2	2	Turkey
WEW_PI560697	0.1549	0.8441	0.001	2	2	Turkey
WEW_PI560875	0.1771	0.8219	0.001	2	2	Turkey
WEW_PI428142	0.0116	0.9806	0.0078	2	2	Lebanon
WEW_PI538716	0.0118	0.9805	0.0077	2	2	Lebanon
WEW_PI538715	0	0.999	0.001	2	2	Lebanon
WEW_PI428128	0.0063	0.9926	0.0011	2	2	Lebanon
WEW_PI538701	0.001	0.986	0.013	2	2	Lebanon
WEW_PI428136	0.0001	0.9989	0.001	2	2	Lebanon
WEW_PI538710	0.0001	0.9989	0.001	2	2	Lebanon
WEW_IG_115809	0.001	0.9981	0.0009	2	2	Jordan
WEW_IG_140060	0.001	0.9984	0.0006	2	2	Jordan
WEW_IG_145157	0.001	0.9982	0.0008	2	2	Jordan
WEW_PI470978	0.001	0.999	0	2	2	Lebanon
WEW_PI470980	0.001	0.9989	0.0001	2	2	Lebanon
WEW_PI487257	0.0011	0.9989	0	2	2	Syria
WEW_PI487259	0.001	0.999	0	2	2	Syria
WEW_PI471763	0.0347	0.9643	0.001	2	2	Israel
WEW_H52	0.049	0.95	0.001	2	2	Israel
WEW_PI466994	0	0.999	0.001	2	2	Syria
WEW_PI478713	0.0086	0.9894	0.002	2	2	Israel
WEW_PI428125	0.0054	0.9745	0.0201	2	2	Lebanon
WEW_PI538708	0.0534	0.9415	0.0051	2	2	Lebanon
WEW_PI471811	0.0011	0.9989	0	2	2	Israel
WEW_PI471812	0.0058	0.9932	0.001	2	2	Israel
WEW_G303	0.001	0.999	0	2	2	Israel
WEW_PI471737	0.0028	0.9962	0.001	2	2	Israel
WEW_PI471813	0.0182	0.9807	0.0011	2	2	Israel
WEW_IG_139169	0.0065	0.9625	0.031	2	2	Jordan
WEW_IG_140059	0.0065	0.9631	0.0304	2	2	Jordan
WEW_PI471778	0	1	0	2	2	Israel
WEW_PI478743	0	1	0	2	2	Israel
WEW_G25	0.2671	0.7319	0.001	2	2	Israel
WEW_PI478710	0.0001	0.9991	0.0008	2	2	Israel
WEW_PI487251	0.0248	0.9752	0	2	2	Syria
WEW_PI487260	0.002	0.9906	0.0074	2	2	Syria
WEW_IG_115808	0.036	0.963	0.001	2	2	Jordan
WEW_TD011913	0.0058	0.9932	0.001	2	2	Israel
WEW_PI471609	0.0036	0.9954	0.001	2	2	Israel
WEW_PI479781	0.0009	0.9978	0.0013	2	2	Israel
WEW_PI471753	0.0024	0.9976	0	2	2	Israel
WEW_PI478719	0	0.9997	0.0003	2	2	Israel
WEW_TD104463	0.001	0.9975	0.0015	2	2	Israel
WEW_PI467030	0.001	0.9929	0.0061	2	2	Israel
WEW_PI467049	0.0001	0.972	0.0279	2	2	Israel
WEW_PI471016	0.0027	0.9615	0.0358	2	2	Israel
WEW_Gitit_18-16	0.0269	0.9727	0.0004	2	2	Israel
WEW_IG_46387	0.0129	0.9862	0.0009	2	2	Jordan
WEW_IG_46374	0.0005	0.9965	0.003	2	2	Jordan
WEW_PI471814	0.0009	0.9981	0.001	2	2	Israel
WEW_TD011993	0	1	0	2	2	Israel
WEW_PI478717	0.1948	0.8045	0.0007	2	2	Israel
WEW_PI478718	0	1	0	2	2	Israel
WEW_G305-3M	0.0035	0.9927	0.0038	2	2	Israel
WEW_PI478727	0	1	0	2	2	Israel
WEW_PI471801	0.0016	0.9974	0.001	2	2	Israel
WEW_PI428124	0	0.999	0.001	2	2	Israel
WEW_PI471777	0	0.999	0.001	2	2	Israel
WEW_PI478684	0.0008	0.9982	0.001	2	2	Israel
WEW_PI478686	0.0001	0.9987	0.0012	2	2	Israel
WEW_PI415147	0	0.999	0.001	2	2	Israel
WEW_PI415148	0	1	0	2	2	Israel
WEW_PI478703	0.0013	0.9967	0.002	2	2	Israel
WEW_PI479779	0.0298	0.9565	0.0137	2	2	Israel
WEW_PI471693	0.0008	0.9501	0.0491	2	2	Israel
WEW_PI478723	0.001	0.998	0.001	2	2	Israel
WEW_PI471720	0.0013	0.9987	0	2	2	Israel
WEW_PI478682	0.0004	0.9502	0.0494	2	2	Israel
WEW_PI471624	0	0.9991	0.0009	2	2	Israel
WEW_PI466926	0	1	0	2	2	Syria
WEW_PI467050	0	1	0	2	2	Israel
WEW_PI467040	0	1	0	2	2	Israel
WEW_PI478708	0	1	0	2	2	Israel
WEW_PI487256	0	0.999	0.001	2	2	Syria
WEW_PI471739	0	0.999	0.001	2	2	Israel
WEW_PI471746	0	0.9988	0.0012	2	2	Israel
WEW_PI467043	0	0.9994	0.0006	2	2	Israel
WEW_PI471733	0	1	0	2	2	Israel
WEW_PI471719	0	1	0	2	2	Israel
WEW_PI471738	0	1	0	2	2	Israel
WEW_IG_46057	0.0027	0.9917	0.0056	2	2	Jordan
WEW_PI487254	0.002	0.997	0.001	2	2	Syria
WEW_PI471703	0	0.999	0.001	2	2	Israel
WEW_PI471783	0.001	0.9978	0.0012	2	2	Israel
WEW_PI478694	0	0.999	0.001	2	2	Israel
WEW_PI471705	0	1	0	2	2	Israel
WEW_PI481506	0	1	0	2	2	Israel
WEW_PI471696	0	0.9996	0.0004	2	2	Israel
WEW_PI478725	0	0.9991	0.0009	2	2	Israel
WEW_PI471697	0	1	0	2	2	Israel
WEW_PI471699	0	0.9998	0.0002	2	2	Israel
WEW_PI471718	0	1	0	2	2	Israel
WEW_PI471731	0	1	0	2	2	Israel
WEW_PI428099	0	0.9996	0.0004	2	2	Israel
WEW_PI467029	0	1	0	2	2	Israel
WEW_PI471716	0	1	0	2	2	Israel
WEW_PI467037	0	0.9993	0.0007	2	2	Israel
WEW_PI467039	0	0.9999	0.0001	2	2	Israel
WEW_PI471623	0	0.9999	0.0001	2	2	Israel
WEW_PI471762	0	1	0	2	2	Israel
WEW_PI467045	0	1	0	2	2	Israel
WEW_PI467032	0	1	0	2	2	Israel
WEW_PI471709	0	1	0	2	2	Israel
WEW_PI471620	0	1	0	2	2	Israel
WEW_PI471633	0	1	0	2	2	Israel
WEW_PI481524	0	0.95	0.05	2	2	Israel
WEW_PI481485	0	0.9997	0.0003	2	2	Israel
WEW_PI300989	0	0.9989	0.0011	2	2	Israel
WEW_PI538698	0	1	0	2	2	Israel
WEW_PI471721	0	0.9998	0.0002	2	2	Israel
WEW_PI471766	0.0126	0.9874	0	2	2	Israel
WEW_PI466984	0.001	0.998	0.001	2	2	Israel
WEW_PI471804	0.001	0.9857	0.0133	2	2	Israel
WEW_PI471791	0	0.9986	0.0014	2	2	Israel
WEW_PI471725	0	0.9994	0.0006	2	2	Israel
WEW_PI471752	0	1	0	2	2	Israel

## Sheet: Supplementary Data S3
Preliminary GWAS
Stem rust resistance MLM model
SNP	Chr	Pos	P.value	MAF	nobs	H.B.P.Value	Effect	bonf
Excalibur_c6108_394	6A	614813366	2.25e-08	0.298206	446	0.000144433	0.947636	0.000144225
Tdurum_contig76325_153	6A	606988790	9.11e-08	0.121076	446	0.00029184	-1.2663	0.000583951
wsnp_Ku_c25376_35340294	6A	576650128	1.35e-05	0.16704	446	0.0268867	2.16967	0.086535
Tdurum_contig29060_176	4B	574585219	1.68e-05	0.233184	446	0.0268867	0.831339	0.107688
Excalibur_c37239_916	2B	138757310	4.45e-05	0.147982	446	0.0571041	-1.21525	0.285245
RAC875_c9415_1229	3A	549971000	7.27e-05	0.154709	446	0.0776908	-1.35586	0.466007
Excalibur_c20863_455	2B	670619471	0.000101005	0.255605	446	0.0885876	0.754426	0.647442
Tdurum_contig34826_234	1A	538748009	0.00014158	0.350897	446	0.0885876	-0.633949	0.907528
Kukri_rep_c71567_475	6A	612637604	0.000145597	0.17713	446	0.0885876	1.7593	0.933277
wsnp_Ex_c14156_22088518	6A	612637604	0.000145597	0.17713	446	0.0885876	1.7593	0.933277
BS00067119_51	1A	563863712	0.000152022	0.286996	446	0.0885876	0.71182	0.974461
wsnp_Ex_c10824_17611901	5A	467149507	0.000211972	0.450673	446	0.110154	-0.508522	1
Tdurum_contig29137_347	6A	85623205	0.0002234	0.0672646	446	0.110154	1.03785	1
RAC875_c41339_428	6A	613712336	0.000241503	0.290359	446	0.110574	-1.0181	1
BS00043676_51	5A	623048374	0.000281373	0.121076	446	0.115135	0.768133	1
RAC875_c685_1246	6A	613256986	0.000287388	0.329596	446	0.115135	-0.855079	1
wsnp_BE494527A_Ta_2_1	1A	538665183	0.000352408	0.265695	446	0.130052	-0.657268	1
GENE-4359_102	2B	143391294	0.000365347	0.165919	446	0.130052	-0.901768	1
BobWhite_rep_c50457_813	3B	512349181	0.00038549	0.130045	446	0.130052	1.09253	1
RAC875_c77113_57	6A	576170905	0.000437684	0.229821	446	0.140278	0.779925	1
Excalibur_rep_c104570_201	4A	623671106	0.000472988	0.484305	446	0.144374	0.617294	1
BS00065380_51	2A	774651759	0.000511244	0.225336	446	0.148958	0.751456	1
wsnp_Ex_c41953_48658353	1A	531432104	0.000700359	0.100897	446	0.189421	0.764612	1
wsnp_Ex_c2887_5330426	2A	70572623	0.000709222	0.241031	446	0.189421	-0.631082	1
Kukri_c14611_315	2A	149070817	0.000804481	0.235426	446	0.202196	0.819378	1
CAP7_c2559_63	6A	613256695	0.000848437	0.172646	446	0.202196	-0.720464	1
Kukri_rep_c102463_862	7A	590270897	0.000883228	0.109865	446	0.202196	0.756665	1
BobWhite_c12343_253	7A	590366698	0.000883228	0.109865	446	0.202196	0.756665	1
Kukri_rep_c73477_888	2A	70572627	0.00100662	0.244395	446	0.222498	-0.604026	1
RAC875_c59190_384	1A	543799288	0.00117812	0.254484	446	0.251726	-0.761634	1
Kukri_c41157_315	6A	613215239	0.0012721	0.183857	446	0.263038	-0.783306	1
CAP7_c4283_232	6A	576560148	0.00144243	0.186099	446	0.272616	-1.05564	1
wsnp_Ex_c965_1846161	6A	576560199	0.00144243	0.186099	446	0.272616	-1.05564	1
Tdurum_contig41980_1727	6B	134946428	0.00144601	0.306054	446	0.272616	0.573799	1
GENE-1196_146	2A	91356805	0.00167125	0.139013	446	0.306077	0.982044	1
TA001600-1603	1A	531432104	0.00189236	0.0964126	446	0.330591	0.719963	1
Excalibur_c88792_93	1A	566640556	0.00193219	0.464126	446	0.330591	-0.683917	1
wsnp_CAP11_c29_68486	1A	563134218	0.00195982	0.485426	446	0.330591	0.549967	1
Kukri_c66626_288	7A	63018718	0.0020458	0.369955	446	0.336246	-0.759854	1
IAAV1218	7B	482956226	0.00226872	0.143498	446	0.341233	-0.675401	1
BobWhite_c1318_691	1A	358538314	0.00227159	0.205157	446	0.341233	-0.679448	1
wsnp_Ku_c25809_35776454	3A	527755789	0.0023365	0.136771	446	0.341233	0.89222	1
wsnp_JD_rep_c65886_41872083	6A	603875561	0.00234232	0.0695067	446	0.341233	0.834005	1
RAC875_c79898_255	6A	603875612	0.00234232	0.0695067	446	0.341233	0.834005	1
Kukri_c55979_598	1B	412058714	0.00245787	0.174888	446	0.350109	-0.648705	1
RAC875_c48891_87	Unknown	196147137	0.00282964	0.0773543	446	0.394304	-0.991144	1
wsnp_Ex_c12922_20473104	2B	678176184	0.00308012	0.0852018	446	0.412865	-0.731931	1
BS00030130_51	2B	148210502	0.00309166	0.128924	446	0.412865	1.01911	1
Excalibur_rep_c88290_94	1A	291875676	0.00319133	0.112108	446	0.417477	1.1224	1
BobWhite_c892_73	2B	206654046	0.00350659	0.0560538	446	0.449545	-1.19483	1
Excalibur_c6649_304	5B	540701625	0.00381312	0.450673	446	0.479256	0.839268	1
BS00109824_51	5B	639496458	0.00393966	0.059417	446	0.481471	-0.660228	1
Tdurum_contig30309_185	5A	284566370	0.0039865	0.414798	446	0.481471	-1.09446	1
wsnp_BF428573B_Td_2_2	6B	562011928	0.00405608	0.20852	446	0.481471	0.690537	1
Excalibur_c9248_771	2B	157579009	0.00419989	0.168161	446	0.489024	-0.701026	1
BobWhite_c12067_311	4A	15788046	0.00427228	0.223094	446	0.489024	-0.552659	1
Excalibur_c11588_406	6A	117990225	0.00453348	0.0605381	446	0.509069	0.760235	1
TA002752-1637	7A	46005022	0.00460624	0.461883	446	0.509069	0.54371	1
wsnp_Ex_c14101_22012676	6B	479953673	0.00508509	0.390135	446	0.528496	-0.51953	1
BS00110319_51	2A	68201381	0.00512877	0.153587	446	0.528496	0.74733	1
BS00110442_51	2A	68201381	0.00512877	0.153587	446	0.528496	0.74733	1
Excalibur_c34913_743	2A	618210550	0.00515998	0.356502	446	0.528496	-0.70869	1
Tdurum_contig61509_349	4B	58181087	0.00533732	0.29148	446	0.528496	0.446466	1
BS00062731_51	5B	568535405	0.00535846	0.0627803	446	0.528496	0.732568	1
wsnp_Ex_c23638_32875196	4B	607834175	0.00535917	0.0695067	446	0.528496	-0.749095	1
BobWhite_c10015_641	2A	152458435	0.0055104	0.224215	446	0.533305	-0.67004	1
Kukri_c40637_223	2A	69834159	0.0055768	0.432735	446	0.533305	-0.605682	1
Tdurum_contig29054_478	4B	571611354	0.00565752	0.456278	446	0.533305	0.441846	1
BobWhite_c22134_398	1A	436560167	0.00603881	0.235426	446	0.540232	0.567651	1
Tdurum_contig42026_2552	6A	74304092	0.00615391	0.118834	446	0.540232	-0.726352	1
Ku_c23179_1250	3A	498121250	0.00626913	0.234305	446	0.540232	0.899255	1
Tdurum_contig51862_864	6A	47177564	0.00627062	0.29148	446	0.540232	-0.604662	1
BS00048887_51	1A	268715107	0.00632096	0.105381	446	0.540232	-1.31951	1
IACX9106	4A	282450401	0.00632096	0.105381	446	0.540232	-1.31951	1
BS00062969_51	1A	270192309	0.00632096	0.105381	446	0.540232	1.31951	1
Excalibur_c9495_322	1B	319163113	0.00647804	0.105381	446	0.542651	0.978543	1
wsnp_CAP11_c307_255609	2B	417119215	0.00653507	0.461883	446	0.542651	-1.10399	1
Tdurum_contig76550_1161	1B	5266484	0.00667017	0.226457	446	0.542651	-0.643929	1
Excalibur_rep_c80895_175	4A	513426153	0.00668956	0.210762	446	0.542651	0.523675	1
RAC875_c40919_1075	3B	483291987	0.00682444	0.235426	446	0.542651	-0.88981	1
Excalibur_c6649_794	5B	540702312	0.00685721	0.438341	446	0.542651	0.753067	1
Tdurum_contig12371_132	3A	43945050	0.00711543	0.36435	446	0.552001	0.712985	1
Excalibur_c11594_497	3A	43944456	0.00714759	0.365471	446	0.552001	0.708189	1
wsnp_JD_rep_c61843_39601402	5A	43344206	0.00773277	0.41704	446	0.590084	0.454876	1
GENE-4268_101	6A	580205283	0.00830374	0.103139	446	0.616108	0.657739	1
Excalibur_rep_c110067_199	5B	460612846	0.00841475	0.44843	446	0.616108	-0.61317	1
wsnp_Ku_c14515_22860258	4A	101813869	0.00853841	0.338565	446	0.616108	0.383461	1
Excalibur_c20133_87	1A	291803280	0.00859969	0.116592	446	0.616108	-0.927159	1
Kukri_c25454_496	6A	606501841	0.00860568	0.295964	446	0.616108	0.505768	1
Ku_c7059_262	1B	297859667	0.00889682	0.173767	446	0.616108	-2.42193	1
RAC875_c44575_561	1A	295572130	0.00891348	0.0874439	446	0.616108	-0.917	1
wsnp_Ku_c30982_40765254	1B	325965177	0.00891348	0.0874439	446	0.616108	0.917	1
TA002964-0938	2A	154345765	0.00893885	0.255605	446	0.616108	0.817413	1
GENE-4197_99	6B	137009315	0.00946908	0.404709	446	0.644853	0.609415	1
GENE-0675_161	2A	679742242	0.0095571	0.0941704	446	0.644853	0.937905	1
wsnp_Ra_c2105_4092507	2B	469401124	0.00985033	0.26009	446	0.65112	0.586798	1
Kukri_rep_c107605_164	6A	610744186	0.00992789	0.0874439	446	0.65112	0.800826	1
RAC875_c5577_1682	2A	5160633	0.0101627	0.374439	446	0.65112	-0.472495	1
Jagger_c3235_381	6B	655207531	0.0101914	0.217489	446	0.65112	-0.963493	1
Excalibur_c65611_463	2B	434112645	0.0102449	0.414798	446	0.65112	-1.56705	1
Kukri_c484_1704	7A	119097356	0.0102595	0.0695067	446	0.65112	0.849243	1
wsnp_JD_c14405_14144807	2B	535625972	0.0104203	0.127803	446	0.654843	0.660034	1
TA002997-0276	3A	472982555	0.0110665	0.311659	446	0.68286	0.529688	1
wsnp_Ex_c16045_24471413	5B	685974639	0.0110792	0.419283	446	0.68286	-0.38107	1
RAC875_c41993_582	1A	535708986	0.0114949	0.165919	446	0.701738	0.636163	1
IAAV109	6A	463791389	0.0116475	0.197309	446	0.701917	-0.870913	1
wsnp_Ex_c33431_41918732	5A	545848378	0.0117169	0.289238	446	0.701917	-0.83149	1
Ra_c29420_237	6A	462879420	0.0120071	0.321749	446	0.70911	0.465863	1
tplb0053a24_2194	3A	4431705	0.0121176	0.0650224	446	0.70911	-0.678192	1
RAC875_c55347_506	6B	118758079	0.0122794	0.0784753	446	0.70911	-0.707824	1
wsnp_Ex_c13034_20630123	6B	118758079	0.0122794	0.0784753	446	0.70911	-0.707824	1
Ra_c32576_1027	2A	434616921	0.0128278	0.233184	446	0.722248	-1.29738	1
Ra_c24215_770	2A	426224976	0.0128278	0.233184	446	0.722248	1.29738	1
TA004912-0408	4A	684396804	0.012905	0.107623	446	0.722248	-1.27146	1
wsnp_Ex_rep_c68010_66754171	6A	580826803	0.0129666	0.0930493	446	0.722248	-0.837533	1
Excalibur_c8658_335	4A	602755335	0.0131727	0.237668	446	0.722248	0.461929	1
Excalibur_c47748_83	6A	97475871	0.013183	0.255605	446	0.722248	-0.417808	1
Excalibur_c2433_324	5B	428127419	0.0137835	0.264574	446	0.743231	-0.592292	1
RAC875_c23338_792	6B	691982200	0.0137979	0.107623	446	0.743231	0.660857	1
Kukri_rep_c68344_627	6A	59816321	0.0141948	0.401345	446	0.754625	0.634403	1
GENE-4933_489	4B	13403076	0.0142449	0.274664	446	0.754625	-0.387168	1
Kukri_c30322_414	1A	490991321	0.0144101	0.264574	446	0.75712	-0.60877	1
wsnp_Ex_rep_c69664_68618163	3A	566105079	0.0146765	0.434978	446	0.762126	-0.621531	1
BobWhite_c27145_318	6A	594051478	0.0152042	0.363229	446	0.762126	-0.591684	1
Kukri_c40953_658	2A	87154658	0.0152147	0.450673	446	0.762126	-0.455837	1
Excalibur_c74397_238	4A	624118554	0.015255	0.446188	446	0.762126	-0.451937	1
Kukri_c34647_218	2B	711124755	0.0153798	0.115471	446	0.762126	0.732247	1
Tdurum_contig47269_904	6B	569781338	0.0154456	0.165919	446	0.762126	0.650302	1
Tdurum_contig52015_1568	7A	3077629	0.0155139	0.112108	446	0.762126	0.534589	1
wsnp_Ex_rep_c66433_64661643	6A	59815220	0.0156293	0.406951	446	0.762126	-0.608297	1
wsnp_RFL_Contig2738_2459768	6A	64387184	0.015665	0.482063	446	0.762126	0.754816	1
Kukri_c54078_114	5B	542502820	0.0156943	0.161435	446	0.762126	-0.543755	1
BS00023847_51	6A	59807051	0.0160708	0.410314	446	0.763066	0.593491	1
Kukri_c36476_559	6A	59814620	0.0160708	0.410314	446	0.763066	0.593491	1
wsnp_Ex_c10087_16579529	6A	59814620	0.0160708	0.410314	446	0.763066	0.593491	1
Excalibur_rep_c82397_137	6A	59241861	0.0162569	0.251121	446	0.766225	-0.610234	1
Jagger_c6297_88	7B	646229965	0.0166399	0.233184	446	0.771552	-0.393263	1
BS00023207_51	7A	702361931	0.0168563	0.26009	446	0.771552	-0.602467	1
BobWhite_rep_c51301_1261	3A	478259343	0.0169096	0.248879	446	0.771552	-0.469319	1
GENE-0221_350	6A	46556206	0.0169745	0.0650224	446	0.771552	-0.575073	1
BS00021692_51	7A	63099116	0.0170471	0.193946	446	0.771552	-0.433709	1
RFL_Contig1275_338	4A	587001992	0.0174778	0.390135	446	0.771552	-0.425578	1
wsnp_Ra_c13998_21994095	6A	612637510	0.017491	0.11435	446	0.771552	-0.587348	1
wsnp_Ex_c5238_9271937	2B	414858944	0.0177672	0.46861	446	0.771552	0.841714	1
Kukri_rep_c71567_1037	6A	612636331	0.0177867	0.0941704	446	0.771552	-0.644487	1
IAAV1529	6B	692498210	0.0177867	0.0941704	446	0.771552	-0.644487	1
BS00088350_51	1A	526688473	0.0180572	0.115471	446	0.771552	0.554163	1
wsnp_BG606986A_Ta_2_4	1A	526688524	0.0180572	0.115471	446	0.771552	0.554163	1
Excalibur_c105074_365	2A	695681632	0.0181124	0.43722	446	0.771552	0.444636	1
Excalibur_c5977_440	3A	568676606	0.0182187	0.237668	446	0.771552	0.420797	1
Kukri_c10296_1512	5B	475596883	0.0183415	0.280269	446	0.771552	0.535026	1
Kukri_c13830_601	3A	16808050	0.0183902	0.109865	446	0.771552	0.653587	1
Excalibur_c32366_122	4A	534118494	0.0184323	0.17713	446	0.771552	0.557808	1
wsnp_Ku_c13952_22097856	1B	677945622	0.0185592	0.213004	446	0.771552	0.477197	1
Ex_c5074_1539	3B	550020172	0.0186569	0.116592	446	0.771552	0.677252	1
RAC875_c24098_141	6B	239559453	0.0189587	0.304933	446	0.778578	-0.373841	1
Tdurum_contig69157_375	4B	574118415	0.0194172	0.376682	446	0.778578	-0.332243	1
RAC875_c12821_466	6A	612604726	0.0196556	0.0515695	446	0.778578	-0.751628	1
Excalibur_c6501_477	3A	509910439	0.0197351	0.428251	446	0.778578	0.937968	1
Excalibur_c5977_383	3A	568676600	0.0198015	0.233184	446	0.778578	0.42046	1
BS00032692_51	3A	568682419	0.0198015	0.233184	446	0.778578	0.42046	1
GENE-2331_126	4B	517655434	0.0198837	0.0650224	446	0.778578	-0.877055	1
TA004365-0417	1A	284859109	0.0199388	0.103139	446	0.778578	1.10851	1
BS00075505_51	5A	120156664	0.0199971	0.431614	446	0.778578	0.956206	1
Ku_c34010_1016	2A	101228732	0.0201286	0.0896861	446	0.778578	0.538751	1
RAC875_rep_c105937_467	6A	606504125	0.020196	0.29148	446	0.778578	-0.456498	1
wsnp_Ku_c6977_12078791	5A	553964420	0.0202843	0.226457	446	0.778578	-0.667671	1
Excalibur_c7033_159	1A	474025856	0.0207223	0.0672646	446	0.787717	0.676979	1
Kukri_c67546_342	2A	87160914	0.0207682	0.428251	446	0.787717	-0.462787	1
BobWhite_c17385_55	6A	576545820	0.0209713	0.343049	446	0.790741	-0.40587	1
wsnp_BG606986A_Ta_2_1	1A	526688754	0.0213117	0.112108	446	0.798875	0.55294	1
Excalibur_c27210_183	2A	150112012	0.0220391	0.412556	446	0.812885	0.529243	1
BobWhite_c17440_130	5A	398114150	0.0221707	0.105381	446	0.812885	0.597393	1
Excalibur_rep_c101410_789	3B	553286301	0.0222306	0.19843	446	0.812885	0.636152	1
BS00022518_51	2B	659993875	0.0223065	0.442825	446	0.812885	0.430015	1
Tdurum_contig46670_1680	6A	594466541	0.0225553	0.201794	446	0.812885	0.418421	1
wsnp_Ku_c11180_18309767	1A	271521777	0.0226262	0.174888	446	0.812885	-1.95579	1
RAC875_c7855_456	1A	263929166	0.0226262	0.174888	446	0.812885	1.95579	1
Kukri_c20590_210	6B	679391194	0.0228195	0.433857	446	0.812885	-0.368045	1
wsnp_Ex_rep_c68010_66754801	6A	580827433	0.023055	0.100897	446	0.812885	-0.691524	1
BS00022884_51	3A	688642887	0.0231072	0.16704	446	0.812885	-0.726409	1
Tdurum_contig25413_208	7A	566938158	0.0231117	0.423767	446	0.812885	0.548995	1
Kukri_c41603_111	7A	27623605	0.0235033	0.38565	446	0.812885	-0.358025	1
Tdurum_contig82378_264	4B	33909444	0.023609	0.297085	446	0.812885	0.521075	1
RAC875_c65431_351	1A	44163967	0.0238831	0.199552	446	0.812885	0.427227	1
Excalibur_c10219_352	3A	497878120	0.0239034	0.329596	446	0.812885	-0.530107	1
TA002269-1202	2B	635827744	0.0239225	0.100897	446	0.812885	-0.742031	1
GENE-4200_87	6B	519991305	0.0240633	0.455157	446	0.812885	-0.427804	1
Tdurum_contig48689_514	6B	126247478	0.0241256	0.226457	446	0.812885	-0.426707	1
RAC875_rep_c72476_295	2B	643980073	0.0246389	0.347534	446	0.812885	0.409094	1
wsnp_Ku_c6977_12078885	5A	553964514	0.0247538	0.235426	446	0.812885	-0.579469	1
GENE-0099_460	1A	295476099	0.0250153	0.210762	446	0.812885	0.796599	1
BobWhite_c3166_310	2B	419639896	0.025094	0.119955	446	0.812885	-0.856824	1
Kukri_c3024_1268	2B	647194277	0.0251251	0.0571749	446	0.812885	-0.737224	1
TA004228-0191	3A	557550779	0.0251429	0.374439	446	0.812885	0.678715	1
IAAV8128	6A	81775822	0.0256191	0.423767	446	0.812885	0.490048	1
wsnp_JD_c1358_1947464	5B	567825484	0.0257083	0.298206	446	0.812885	0.74727	1
IAAV544	1A	531429045	0.0259222	0.350897	446	0.812885	0.381666	1
wsnp_JD_c3973_5044238	1A	531429045	0.0259222	0.350897	446	0.812885	0.381666	1
GENE-0900_239	2B	102745628	0.0259829	0.147982	446	0.812885	0.436892	1
wsnp_Ku_rep_c107413_92888678	2A	470889054	0.0260369	0.457399	446	0.812885	-0.861554	1
wsnp_RFL_Contig3304_3372802	2A	470889054	0.0260369	0.457399	446	0.812885	-0.861554	1
TA001775-0903	2A	497466311	0.0262502	0.199552	446	0.812885	-0.63859	1
BobWhite_c11044_322	1B	559629962	0.0264	0.348655	446	0.812885	-0.358805	1
Tdurum_contig85620_467	1B	559629962	0.0264	0.348655	446	0.812885	-0.358805	1
Excalibur_c30728_218	2A	673152627	0.0266159	0.443946	446	0.812885	0.356789	1
Kukri_c13269_1094	3A	550471981	0.0266239	0.199552	446	0.812885	0.610807	1
wsnp_Ex_c7021_12096881	3A	550471981	0.0266239	0.199552	446	0.812885	0.610807	1
RAC875_c33523_648	6A	59241613	0.0269076	0.377803	446	0.812885	-0.559918	1
Ra_c9700_1264	7A	663923017	0.026981	0.119955	446	0.812885	0.667495	1
Excalibur_c2819_1773	2A	712265690	0.0269984	0.241031	446	0.812885	0.697283	1
wsnp_BE497820B_Ta_2_2	5B	410632994	0.0270202	0.433857	446	0.812885	0.428413	1
RAC875_c33564_454	7A	665146324	0.0271345	0.276906	446	0.812885	0.677131	1
Excalibur_c44485_362	4A	695822444	0.0271384	0.269058	446	0.812885	0.432902	1
BS00041921_51	2B	161486390	0.0274133	0.233184	446	0.815819	0.44234	1
Ra_c14852_1487	6B	149581413	0.0276657	0.186099	446	0.815819	-0.461909	1
RAC875_s110519_303	1B	523591174	0.0276967	0.479821	446	0.815819	0.329881	1
wsnp_Ex_rep_c105594_89968727	6A	575319676	0.0277455	0.248879	446	0.815819	0.397197	1
Tdurum_contig10938_837	6A	589946093	0.0278951	0.0627803	446	0.816474	0.808518	1
D_GA8KES401EB9R7_205	3B	461980060	0.0287802	0.195067	446	0.83855	1.06621	1
RAC875_rep_c111410_206	Unknown	288418391	0.0291656	0.215247	446	0.845935	-0.546054	1
Tdurum_contig43844_1266	5A	452932214	0.0294369	0.230942	446	0.847051	0.502472	1
Tdurum_contig54642_177	6B	659808359	0.0294684	0.248879	446	0.847051	0.407732	1
RAC875_c39433_285	6A	612743698	0.0297879	0.118834	446	0.852413	0.521101	1
BobWhite_c17906_121	3A	217668602	0.0303707	0.392377	446	0.8615	-0.799643	1
BS00023055_51	7A	39797132	0.0305277	0.058296	446	0.8615	0.726935	1
Tdurum_contig32006_134	3A	523771547	0.0309407	0.0986547	446	0.8615	0.87659	1
TA004174-0504	3A	523773798	0.0309407	0.0986547	446	0.8615	0.87659	1
Kukri_rep_c70927_886	3A	526095779	0.0309407	0.0986547	446	0.8615	0.87659	1
Kukri_rep_c106008_681	2B	535625340	0.0310129	0.23991	446	0.8615	-0.592539	1
Ku_c11172_1085	5A	458215904	0.0311751	0.434978	446	0.8615	0.330944	1
Excalibur_rep_c109065_562	6A	607633309	0.0311807	0.262332	446	0.8615	-0.472854	1
Tdurum_contig78772_317	7B	467511413	0.0317118	0.345291	446	0.870857	-0.442405	1
BS00081132_51	7B	11055823	0.0319673	0.17713	446	0.870857	0.502987	1
BS00029569_51	3A	728749137	0.0321165	0.059417	446	0.870857	0.820416	1
wsnp_Ex_c361_708712	3A	728749137	0.0321165	0.059417	446	0.870857	0.820416	1
Kukri_c34287_166	7A	523727959	0.0321986	0.178251	446	0.870857	0.689046	1
Kukri_c7436_2259	1A	24112913	0.0325055	0.0683857	446	0.874887	-0.861001	1
RAC875_c39433_564	6A	612690821	0.0326367	0.100897	446	0.874887	-0.550649	1
CAP11_c1989_183	4A	623670454	0.0327963	0.0997758	446	0.874887	0.856014	1
wsnp_Ku_c8075_13785546	4B	20002055	0.0328936	0.205157	446	0.874887	0.394465	1
Excalibur_rep_c116920_300	7B	227637045	0.0330859	0.329596	446	0.875612	-0.573741	1
TA002822-1591	3A	497624187	0.0334049	0.347534	446	0.875612	0.493511	1
Kukri_c6388_950	4B	624434537	0.0334453	0.264574	446	0.875612	-0.447206	1
Excalibur_c35792_989	3A	261464867	0.0334672	0.426009	446	0.875612	0.793635	1
BS00034245_51	2B	211585292	0.0337559	0.21861	446	0.879575	-0.753505	1
Tdurum_contig75763_629	6B	679643165	0.0346835	0.464126	446	0.896896	0.344506	1
IAAV1066	1A	584665165	0.0347005	0.136771	446	0.896896	-0.895939	1
BobWhite_c12593_361	4B	650499592	0.0349583	0.432735	446	0.89993	-0.435475	1
wsnp_Ex_c27317_36522052	3A	676161172	0.0351686	0.479821	446	0.901722	-0.340489	1
IAAV8577	6A	59252962	0.0354506	0.396861	446	0.903345	0.467821	1
Tdurum_contig29974_90	6A	558436131	0.0355137	0.491031	446	0.903345	-0.372868	1
BobWhite_c12302_389	7A	663928038	0.0357227	0.204036	446	0.905069	0.361323	1
RAC875_rep_c117576_74	6A	491417518	0.035942	0.073991	446	0.907041	-1.28053	1
Excalibur_c58935_208	2B	770074058	0.0361084	0.17713	446	0.907665	-0.375821	1
RAC875_c8888_802	1A	485928968	0.0363087	0.461883	446	0.909135	-0.312815	1
wsnp_Ku_c15531_24168235	7A	29425063	0.0367984	0.215247	446	0.914734	0.734393	1
Excalibur_c29769_81	2B	100542299	0.0368177	0.246637	446	0.914734	-0.383409	1
RAC875_c17347_341	6B	669775100	0.0370467	0.264574	446	0.916869	0.351915	1
Tdurum_contig42491_666	1A	555599244	0.0376494	0.0874439	446	0.924993	0.594955	1
Tdurum_contig85620_277	1B	559630101	0.0379725	0.227578	446	0.924993	0.377784	1
wsnp_Ku_rep_c68888_68067293	2B	535623327	0.0380136	0.237668	446	0.924993	0.347529	1
Kukri_c4074_463	3B	478020045	0.0381481	0.147982	446	0.924993	0.549796	1
BobWhite_c22580_115	4A	636760362	0.0382269	0.461883	446	0.924993	-0.465743	1
Tdurum_contig86933_317	4B	535008223	0.0383169	0.349776	446	0.924993	-0.436998	1
Kukri_rep_c104217_79	6A	516218006	0.0383851	0.10426	446	0.924993	0.551475	1
Tdurum_contig56661_291	3B	594227346	0.0385862	0.399103	446	0.926358	-0.493285	1
Tdurum_contig42584_907	7B	718342605	0.0391269	0.0919283	446	0.929173	0.61642	1
tplb0059b17_358	7A	51371880	0.0395364	0.225336	446	0.929173	-0.569157	1
Excalibur_c112015_118	1B	559835311	0.0398257	0.408072	446	0.929173	0.270779	1
Tdurum_contig13516_251	1A	548232972	0.0400194	0.0896861	446	0.929173	-0.576527	1
wsnp_Ex_c63909_62932893	2A	774812422	0.0400805	0.0840807	446	0.929173	-0.916598	1
BobWhite_c23074_304	7A	105250833	0.0401193	0.180493	446	0.929173	-0.6113	1
Tdurum_contig13623_111	7B	89745661	0.0402611	0.457399	446	0.929173	-0.982436	1
Tdurum_contig85377_141	7A	63100127	0.0402644	0.276906	446	0.929173	-0.330363	1
GENE-1260_126	2B	422997304	0.0402928	0.0975336	446	0.929173	0.981856	1
RAC875_rep_c77148_311	3A	51972325	0.0406887	0.2713	446	0.929173	-0.734131	1
Excalibur_c12169_904	2A	81739369	0.0408533	0.428251	446	0.929173	-0.621348	1
Excalibur_c9183_1397	7A	10422096	0.0409008	0.0695067	446	0.929173	0.509243	1
Excalibur_c33724_303	6A	70941340	0.0410628	0.473094	446	0.929173	0.276085	1
Tdurum_contig47476_636	4A	725309514	0.0414681	0.2713	446	0.929173	0.403313	1
Kukri_c27662_675	6B	682079013	0.0414768	0.204036	446	0.929173	0.307129	1
TA002954-0682	3A	509078184	0.0417829	0.289238	446	0.929173	-0.359966	1
BS00081475_51	3A	693065563	0.0418875	0.141256	446	0.929173	0.394968	1
Excalibur_c6769_1371	2B	659905536	0.0419362	0.430493	446	0.929173	-0.374681	1
Excalibur_rep_c95828_165	5A	30984210	0.0419607	0.161435	446	0.929173	-0.442019	1
RAC875_rep_c116598_137	5B	474886002	0.0419622	0.486547	446	0.929173	-0.400413	1
Tdurum_contig34332_245	1A	446194745	0.042018	0.497758	446	0.929173	0.615984	1
CAP8_c702_377	7A	106204508	0.0420348	0.32287	446	0.929173	0.471532	1
RAC875_rep_c70803_1442	1A	306603322	0.0422719	0.112108	446	0.929173	-0.669142	1
wsnp_Ex_c38116_45719983	1B	333117268	0.0422719	0.112108	446	0.929173	-0.669142	1
IAAV2149	6A	492231163	0.0425436	0.443946	446	0.929173	-0.616933	1
wsnp_bq170165A_Ta_1_1	7A	549956723	0.0426562	0.233184	446	0.929173	-0.804808	1
wsnp_RFL_Contig1418_565105	2A	165834518	0.0428699	0.168161	446	0.929173	0.456185	1
RAC875_c13895_763	3A	516165138	0.0430209	0.349776	446	0.929173	0.55269	1
wsnp_Ku_c8334_14181247	3A	516165138	0.0430209	0.349776	446	0.929173	0.55269	1
BobWhite_c20266_115	7A	107275287	0.0433409	0.127803	446	0.929173	0.353174	1
Tdurum_contig11382_338	3A	540631993	0.0433812	0.103139	446	0.929173	-0.881925	1
RAC875_c6094_675	6B	37007371	0.0435296	0.401345	446	0.929173	-0.443352	1
IAAV7514	5B	473634309	0.0439552	0.116592	446	0.929173	0.505155	1
RAC875_c30414_343	3A	221360016	0.0441781	0.257848	446	0.929173	-0.671485	1
wsnp_BQ168706B_Ta_2_2	3A	219784570	0.0441781	0.257848	446	0.929173	0.671485	1
GENE-4118_142	6A	594467102	0.0441954	0.10426	446	0.929173	0.714814	1
IAAV5596	4A	111929715	0.0443191	0.299327	446	0.929173	-0.526453	1
IAAV444	2A	499123475	0.0446037	0.386771	446	0.929173	-0.372536	1
BobWhite_c41609_107	5B	638848252	0.0447238	0.319507	446	0.929173	-0.306859	1
BS00037976_51	1A	535726537	0.0447257	0.331839	446	0.929173	-0.357852	1
Tdurum_contig42841_406	3A	303892569	0.0449682	0.0560538	446	0.929173	0.702881	1
Tdurum_contig56431_637	6A	5987333	0.0450617	0.128924	446	0.929173	0.46715	1
wsnp_Ex_rep_c68369_67180429	6A	576692540	0.0450758	0.226457	446	0.929173	-0.501993	1
TA005635-0459	2B	159979393	0.0454764	0.461883	446	0.929173	0.453995	1
IACX82	7B	441158900	0.0454888	0.404709	446	0.929173	0.507983	1
wsnp_Ex_rep_c67179_65674582	5A	18220902	0.0455922	0.269058	446	0.929173	-0.614542	1
Kukri_rep_c95718_805	6A	592371420	0.0457777	0.161435	446	0.929173	-0.33943	1
wsnp_Ku_c3102_5810751	5A	527392028	0.0458	0.363229	446	0.929173	0.313996	1
RAC875_c53725_217	1A	570040729	0.0458881	0.210762	446	0.929173	0.431806	1
Kukri_rep_c111543_206	4A	17296990	0.0459595	0.43722	446	0.929173	-0.346799	1
RAC875_rep_c114694_99	1A	560384201	0.0460963	0.255605	446	0.929173	0.382679	1
Kukri_c16404_100	6B	663681824	0.0467666	0.0952915	446	0.933795	1.55048	1
BS00041837_51	3B	758987014	0.0468052	0.058296	446	0.933795	0.622684	1
Excalibur_c41771_990	3A	17675113	0.0468566	0.237668	446	0.933795	0.363828	1
wsnp_Ex_rep_c104539_89224552	5A	475490106	0.0469539	0.480942	446	0.933795	0.32636	1
BobWhite_c3514_717	6B	662287890	0.0471762	0.147982	446	0.933795	0.354452	1
wsnp_Ex_c13849_21698240	4B	564575371	0.0472616	0.269058	446	0.933795	-0.384862	1
Excalibur_c113078_320	7A	682925078	0.0473453	0.375561	446	0.933795	0.39503	1
CAP8_c4897_397	1A	361892118	0.0475778	0.399103	446	0.934124	-0.582248	1
IAAV6413	6A	87938598	0.0476534	0.0672646	446	0.934124	-0.52826	1
Kukri_c52733_358	5A	270933648	0.0480355	0.206278	446	0.938742	-1.11377	1
Tdurum_contig77036_338	2B	726667760	0.0482568	0.380045	446	0.938797	-0.31932	1
IAAV5969	5B	65791075	0.0484776	0.0807175	446	0.938797	0.491633	1
wsnp_Ku_c1468_2912654	5B	65791075	0.0484776	0.0807175	446	0.938797	0.491633	1
wsnp_Ex_c19519_28487099	5A	499295515	0.0489615	0.109865	446	0.945022	-0.45954	1
RFL_Contig2569_2187	3A	685602438	0.0491931	0.188341	446	0.945022	0.379565	1
Tdurum_contig29973_137	2B	338678858	0.0493111	0.352018	446	0.945022	-0.407384	1
wsnp_CAP11_rep_c4111_1943544	2A	706058159	0.0493888	0.334081	446	0.945022	0.295748	1
BS00045568_51	4A	239832067	0.0495473	0.336323	446	0.945232	0.478085	1
Tdurum_contig29847_479	3A	46772259	0.0500763	0.369955	446	0.94706	-0.507015	1
wsnp_Ex_rep_c69864_68824319	3A	560462011	0.0502341	0.313901	446	0.94706	-0.566058	1
RAC875_s120038_124	3A	560463055	0.0502341	0.313901	446	0.94706	-0.566058	1
wsnp_Ex_rep_c69864_68823765	3A	560463055	0.0502341	0.313901	446	0.94706	-0.566058	1
wsnp_Ex_c2678_4968284	3A	504982354	0.0509176	0.23991	446	0.955597	-0.366465	1
wsnp_Ex_c28973_38050405	6A	608457908	0.0510227	0.100897	446	0.955597	0.486031	1
TA001351-1193	2A	149405736	0.0511749	0.424888	446	0.955597	-0.416518	1
wsnp_CAP11_rep_c4226_1995152	3A	676163150	0.0513373	0.349776	446	0.955597	-0.344108	1
RAC875_c31252_138	2B	140443023	0.0514323	0.408072	446	0.955597	-0.395548	1
tplb0051g20_452	4A	136001891	0.051879	0.460762	446	0.958451	0.684236	1
Tdurum_contig42083_757	4A	592540095	0.0518849	0.428251	446	0.958451	0.292479	1
wsnp_Ku_c2114_4088504	4A	74148819	0.0524886	0.393498	446	0.960625	0.412814	1
Excalibur_c57603_523	4B	661726938	0.0525928	0.219731	446	0.960625	0.377012	1
Tdurum_contig55473_989	6A	530290562	0.0526356	0.2287	446	0.960625	0.423239	1
JD_c1201_631	7A	663937250	0.0526637	0.0818386	446	0.960625	-0.558988	1
wsnp_Ra_c30244_39523512	2A	384534191	0.0528521	0.315022	446	0.960625	1.4036	1
wsnp_Ex_c11297_18254062	3A	594174430	0.0529294	0.372197	446	0.960625	-0.51602	1
IAAV5516	1B	677461679	0.0531102	0.0627803	446	0.960625	0.924557	1
BobWhite_c44797_294	5A	352348658	0.0533583	0.0672646	446	0.960625	-0.774619	1
TA002513-0775	2A	99588976	0.0536131	0.147982	446	0.960625	0.510845	1
Tdurum_contig70783_1395	3B	536979369	0.0536314	0.493274	446	0.960625	0.29277	1
Tdurum_contig29766_369	7B	508857090	0.0538518	0.0919283	446	0.960625	0.62084	1
RAC875_c761_248	5A	456458591	0.0539509	0.0941704	446	0.960625	0.460577	1
wsnp_CAP12_rep_c8723_3660715	5A	456458591	0.0539509	0.0941704	446	0.960625	0.460577	1
Ku_c604_705	6A	580210661	0.0545827	0.0852018	446	0.967787	0.504922	1
Tdurum_contig45550_570	4B	542081914	0.054734	0.273543	446	0.967787	0.447033	1
Kukri_rep_c70558_246	6A	608458673	0.0550647	0.399103	446	0.967787	-0.308052	1
wsnp_Ex_c28973_38050756	6A	608458673	0.0550647	0.399103	446	0.967787	-0.308052	1
IAAV5652	1A	39715061	0.0552445	0.432735	446	0.967787	0.351944	1
Tdurum_contig10268_1000	5B	555635945	0.0553186	0.193946	446	0.967787	-0.422249	1
wsnp_Ex_c9628_15927045	2B	649453794	0.055445	0.302691	446	0.967787	0.483515	1
Excalibur_c20459_1081	6A	603981949	0.055561	0.0986547	446	0.967787	-0.420135	1
RAC875_rep_c71685_445	1A	387767134	0.0558508	0.192825	446	0.9702	0.418195	1
GENE-1003_357	2A	766503476	0.0560332	0.0650224	446	0.970738	-0.487634	1
IAAV8552	2A	566702331	0.0566038	0.191704	446	0.971071	-0.392006	1
Excalibur_rep_c108277_248	2A	360989240	0.0566584	0.262332	446	0.971071	-0.667074	1
Kukri_c59378_464	2A	379816596	0.0566584	0.262332	446	0.971071	0.667074	1
RAC875_c52617_595	2B	329435072	0.0566584	0.262332	446	0.971071	0.667074	1
Kukri_c30661_231	6B	157285926	0.0568136	0.199552	446	0.971135	1.17876	1
GENE-4605_536	1A	382625155	0.0572272	0.316143	446	0.974581	0.390703	1
Excalibur_c14912_1128	2A	741696818	0.0573193	0.0852018	446	0.974581	0.560781	1
wsnp_Ex_c2153_4043746	2A	86701799	0.0577126	0.35426	446	0.975001	-0.362432	1
Kukri_c37212_1286	1A	8028474	0.0579917	0.303812	446	0.975001	-0.401931	1
Tdurum_contig42107_2295	4B	580040648	0.0581117	0.461883	446	0.975001	0.403763	1
Tdurum_contig74920_757	3A	40369326	0.0584141	0.156951	446	0.975001	0.466364	1
BS00065693_51	5A	403003870	0.058628	0.116592	446	0.975001	-0.667991	1
wsnp_Ex_rep_c69864_68824236	3A	560462145	0.0587629	0.338565	446	0.975001	-0.490381	1
Tdurum_contig28008_292	1A	541846182	0.058809	0.304933	446	0.975001	0.31279	1
BobWhite_c50_411	1B	648945314	0.058809	0.304933	446	0.975001	0.31279	1
wsnp_Ex_c7280_12498193	4A	718619615	0.0589516	0.172646	446	0.975001	0.356837	1
RAC875_c25124_182	4A	606039585	0.0590011	0.246637	446	0.975001	0.528617	1
wsnp_Ex_c27023_36242252	2A	498879869	0.0590172	0.363229	446	0.975001	-0.413074	1
RAC875_c992_718	2A	562634002	0.0595962	0.127803	446	0.977121	0.488117	1
BobWhite_c948_52	2A	133288473	0.0596851	0.39574	446	0.977121	0.431083	1
wsnp_Ex_c15163_23357477	5B	361894243	0.0597109	0.341928	446	0.977121	0.507038	1
wsnp_JD_c828_1226159	Unknown	54863529	0.0599016	0.486547	446	0.977121	0.485507	1
IAAV2654	2A	43936246	0.0600483	0.0762332	446	0.977121	0.525265	1
Tdurum_contig28008_54	1A	541845944	0.0603304	0.307175	446	0.977121	-0.311278	1
Tdurum_contig48402_913	6B	567311038	0.060432	0.127803	446	0.977121	0.484998	1
BobWhite_c16005_289	1B	523591369	0.0605069	0.464126	446	0.977121	0.27797	1
GENE-3659_104	6B	153461723	0.0605175	0.0605381	446	0.977121	-0.85373	1
CAP7_c199_62	1A	550495287	0.0611222	0.172646	446	0.981938	0.375189	1
wsnp_CAP11_c1902_1022590	1A	550495287	0.0611222	0.172646	446	0.981938	0.375189	1
Kukri_c22149_276	6A	60165729	0.0614588	0.40583	446	0.982884	-0.476832	1
GENE-2383_730	4A	24321058	0.0614878	0.197309	446	0.982884	-0.46392	1
RAC875_rep_c106651_635	7B	512735997	0.0617407	0.480942	446	0.984472	-0.512379	1
BobWhite_rep_c64049_232	2A	705207639	0.0620108	0.19843	446	0.986209	0.361013	1
wsnp_Ex_c56027_58306755	2B	44515815	0.0621573	0.295964	446	0.986209	0.329294	1
tplb0052b07_577	6A	60641171	0.0624642	0.400224	446	0.988631	-0.545801	1
wsnp_Ex_c54193_57155632	5A	548344278	0.0626581	0.396861	446	0.988995	0.454063	1
Kukri_c40288_1043	7A	546880936	0.0629773	0.17713	446	0.988995	-1.02105	1
wsnp_Ra_c10203_16850924	3B	507647513	0.0630041	0.125561	446	0.988995	-0.569778	1
Ku_c9559_737	5A	8759515	0.0632249	0.399103	446	0.988995	0.371702	1
wsnp_Ex_rep_c67593_66232317	7A	695830133	0.0634757	0.0818386	446	0.988995	0.538173	1
wsnp_Ex_rep_c103381_88353000	2B	771868661	0.0634818	0.46861	446	0.988995	-0.278889	1
IACX9622	1B	523590719	0.0635672	0.269058	446	0.988995	-0.539274	1
Ku_c37893_495	6A	32923157	0.0642211	0.295964	446	0.995385	-0.319767	1
wsnp_CAP11_c2596_1325540	1A	573647160	0.0642885	0.0672646	446	0.995385	0.564117	1
wsnp_Ex_c41558_48356869	2A	600199970	0.0649256	0.206278	446	0.995843	-0.323716	1
wsnp_Ex_c1267_2431315	6B	141690075	0.0651531	0.0852018	446	0.995843	0.474629	1
IAAV3365	5A	548344570	0.0651546	0.39574	446	0.995843	0.452289	1
BS00069116_51	6B	664094781	0.0656241	0.183857	446	0.995843	-0.954531	1
Ku_c6319_201	5A	433088878	0.0658152	0.0952915	446	0.995843	-0.631118	1
tplb0025h02_894	6A	600288364	0.0658542	0.329596	446	0.995843	-0.418366	1
RAC875_c35819_165	4A	673501435	0.0658691	0.14574	446	0.995843	0.379652	1
Excalibur_c18694_273	Unknown	9617157	0.0658729	0.242152	446	0.995843	0.526433	1
Tdurum_contig55330_161	2A	452609563	0.0664707	0.219731	446	0.995843	0.798305	1
Kukri_c61942_61	2B	404490006	0.0664707	0.219731	446	0.995843	0.798305	1
wsnp_Ex_rep_c66377_64570189	2A	449961440	0.0664707	0.219731	446	0.995843	-0.798305	1
Excalibur_c46833_204	1A	36754407	0.0667649	0.0852018	446	0.995843	-0.496249	1
Tdurum_contig49292_1090	4A	707261354	0.0668302	0.174888	446	0.995843	0.361518	1
Ex_c69066_186	1A	524265871	0.0669414	0.298206	446	0.995843	0.392718	1
RAC875_c62171_386	1B	582664520	0.0669414	0.298206	446	0.995843	0.392718	1
BS00044443_51	7B	482219829	0.0674031	0.058296	446	0.995843	-0.702875	1
Kukri_c2357_152	6A	26766375	0.067704	0.262332	446	0.995843	-0.587736	1
Tdurum_contig11521_102	2A	303631217	0.0677132	0.412556	446	0.995843	-0.294194	1
IACX8452	1B	270896273	0.0677269	0.282511	446	0.995843	0.404245	1
Tdurum_contig49608_1185	4A	591677647	0.0678282	0.0964126	446	0.995843	0.510095	1
RAC875_c7674_634	1B	532565404	0.0680964	0.163677	446	0.995843	0.645875	1
wsnp_Ex_c31799_40545376	5A	547142495	0.0681671	0.11435	446	0.995843	0.571076	1
Tdurum_contig64395_276	3A	745860127	0.0682749	0.170404	446	0.995843	0.514669	1
BS00065217_51	1B	557635257	0.0685279	0.307175	446	0.995843	-0.327683	1
BS00012140_51	5B	654294585	0.0685949	0.26009	446	0.995843	-0.47949	1
Excalibur_c19225_292	7B	719978468	0.0687197	0.29148	446	0.995843	0.552142	1
Tdurum_contig82663_196	3B	538049451	0.0694677	0.441704	446	0.995843	-0.285017	1
BS00066806_51	3B	788006351	0.0700665	0.213004	446	0.995843	0.730798	1
RFL_Contig1139_602	2A	95120792	0.0704501	0.44843	446	0.995843	0.387161	1
Kukri_c44368_240	1B	369071556	0.0706709	0.0919283	446	0.995843	-0.554446	1
RAC875_c57692_88	6B	688254495	0.0707878	0.132287	446	0.995843	0.371658	1
Tdurum_contig42740_687	3A	419591737	0.0708044	0.253363	446	0.995843	-0.377653	1
CAP7_c11350_73	7A	517960187	0.070945	0.213004	446	0.995843	-0.406654	1
Tdurum_contig11412_393	1A	489979541	0.0709672	0.058296	446	0.995843	-0.699652	1
RAC875_c16009_223	2A	64208363	0.0710549	0.26009	446	0.995843	0.344845	1
RAC875_c56101_368	2B	227042970	0.0711005	0.282511	446	0.995843	0.673392	1
BobWhite_c32835_152	6A	607115965	0.0711792	0.100897	446	0.995843	-0.50273	1
Ku_c18920_414	1B	549897733	0.0712112	0.0807175	446	0.995843	-0.469188	1
BobWhite_c10448_80	7B	67157106	0.0714081	0.464126	446	0.995843	0.287032	1
RAC875_c14575_302	7B	118268060	0.0719996	0.319507	446	0.995843	-0.375115	1
BS00089563_51	1A	503624600	0.0720329	0.0695067	446	0.995843	0.641195	1
Ra_c11263_2353	3A	514245487	0.0726299	0.128924	446	0.995843	-0.411674	1
Tdurum_contig16896_287	7A	20905217	0.0728194	0.0650224	446	0.995843	0.498735	1
RFL_Contig5334_831	1A	533348475	0.0730095	0.168161	446	0.995843	0.407039	1
wsnp_Ra_c18735_27835674	6A	83362077	0.0734904	0.267937	446	0.995843	0.455766	1
Kukri_c49784_86	2A	771295133	0.0740651	0.0538117	446	0.995843	-0.558555	1
wsnp_Ku_c49919_55679171	4A	73223139	0.0744215	0.399103	446	0.995843	0.368441	1
Ku_c70534_1215	3A	560462055	0.0745248	0.318386	446	0.995843	-0.490448	1
RAC875_c58159_521	3A	560463816	0.0745248	0.318386	446	0.995843	-0.490448	1
wsnp_Ex_c12750_20243224	3A	560463816	0.0745248	0.318386	446	0.995843	-0.490448	1
Tdurum_contig70555_81	1B	413585905	0.0745351	0.058296	446	0.995843	0.508015	1
CAP11_c6974_72	6B	503845319	0.0745497	0.0762332	446	0.995843	-0.965496	1
RAC875_c101541_132	6A	613937073	0.0746784	0.262332	446	0.995843	0.534549	1
BS00065866_51	7A	86386091	0.075905	0.235426	446	0.995843	-0.503351	1
Excalibur_c63243_434	1A	137498052	0.0759962	0.230942	446	0.995843	0.297312	1
BobWhite_rep_c49790_351	7A	635247855	0.0762212	0.399103	446	0.995843	-0.280191	1
wsnp_Ex_c10499_17161734	3B	672662610	0.0762938	0.419283	446	0.995843	-0.504165	1
wsnp_Ex_rep_c98716_85134786	6A	606954488	0.0763152	0.0695067	446	0.995843	-0.517872	1
Kukri_rep_c103186_134	6A	606955021	0.0763152	0.0695067	446	0.995843	-0.517872	1
wsnp_JD_rep_c64088_40878029	6A	606955072	0.0763152	0.0695067	446	0.995843	-0.517872	1
Excalibur_rep_c76495_144	6A	606956114	0.0763152	0.0695067	446	0.995843	-0.517872	1
Excalibur_c46453_144	7A	711843361	0.0763732	0.367713	446	0.995843	0.336602	1
RAC875_c2110_117	2B	145748261	0.0772521	0.373318	446	0.995843	-0.342073	1
wsnp_Ku_c7838_13435765	4B	673813604	0.077285	0.406951	446	0.995843	-0.408242	1
Kukri_c4942_1438	5B	394540468	0.0773148	0.0807175	446	0.995843	-0.48138	1
BobWhite_c5095_634	3B	544393961	0.0774785	0.143498	446	0.995843	0.497954	1
wsnp_Ex_c34123_42489621	6A	590675042	0.0775314	0.136771	446	0.995843	-0.369488	1
wsnp_Ku_rep_c71909_71634013	1A	302672367	0.0778514	0.214126	446	0.995843	-0.480814	1
Excalibur_c6497_535	1B	271276872	0.0782042	0.233184	446	0.995843	0.395806	1
Kukri_rep_c73916_214	6A	598735905	0.0782623	0.329596	446	0.995843	0.339902	1
IAAV8847	5B	474884686	0.0782688	0.252242	446	0.995843	0.302004	1
BobWhite_c31268_254	2B	17451247	0.0782956	0.23991	446	0.995843	0.305809	1
Ku_c11150_773	5B	488120897	0.0785245	0.088565	446	0.995843	-0.401984	1
D_GA8KES402HUUGV_172	1A	14032373	0.0785773	0.456278	446	0.995843	-0.535741	1
BobWhite_c26082_239	5B	676033120	0.0786528	0.127803	446	0.995843	-0.429687	1
Excalibur_c64418_447	4B	11076102	0.0787925	0.289238	446	0.995843	0.347835	1
Tdurum_contig54860_1393	Unknown	146260737	0.0791161	0.195067	446	0.995843	-0.313546	1
D_contig18575_318	7A	17923627	0.0791439	0.168161	446	0.995843	0.36754	1
IAAV1361	2A	445666985	0.0791517	0.221973	446	0.995843	0.715436	1
RAC875_c9898_1212	2A	445666985	0.0791517	0.221973	446	0.995843	0.715436	1
RAC875_c14064_308	7B	715514674	0.0793187	0.348655	446	0.995843	0.33399	1
Ra_c105962_177	2A	380360987	0.0794919	0.173767	446	0.995843	-0.615896	1
BobWhite_c478_1386	1A	302401652	0.0799686	0.112108	446	0.995843	-0.848936	1
BobWhite_c3871_1596	2A	705209239	0.0803518	0.230942	446	0.995843	0.311779	1
Kukri_c362_151	1A	291883753	0.0803959	0.159193	446	0.995843	0.501594	1
Tdurum_contig59633_56	7A	711846174	0.0806271	0.356502	446	0.995843	0.344694	1
RAC875_rep_c106651_490	7B	512736243	0.0807516	0.46861	446	0.995843	-0.429633	1
IACX1162	6A	538497349	0.0808658	0.253363	446	0.995843	0.382988	1
wsnp_Ex_c11348_18325887	6A	538556607	0.0809963	0.414798	446	0.995843	0.378983	1
wsnp_Ex_c22913_32130617	4A	24054614	0.0811164	0.369955	446	0.995843	0.430435	1
GENE-1057_41	2A	464873040	0.0814175	0.473094	446	0.995843	0.380366	1
BS00082071_51	1B	553132155	0.0814263	0.103139	446	0.995843	-0.409039	1
RAC875_c28667_516	5B	559759252	0.0819169	0.146861	446	0.995843	0.534563	1
wsnp_BE585780A_Ta_2_1	1A	312708657	0.0824273	0.290359	446	0.995843	0.414984	1
wsnp_Ra_c22945_32440611	4A	34504255	0.0825436	0.130045	446	0.995843	-0.356889	1
IAAV1364	1A	130003714	0.0832116	0.0560538	446	0.995843	-0.849948	1
wsnp_JD_rep_c62985_40164465	1B	159630267	0.0832116	0.0560538	446	0.995843	-0.849948	1
Kukri_rep_c114456_218	3A	650021995	0.0832595	0.224215	446	0.995843	0.459715	1
wsnp_Ex_c11348_18326158	6B	571799939	0.0834052	0.412556	446	0.995843	-0.372594	1
Tdurum_contig10777_70	4A	615678655	0.0835128	0.475336	446	0.995843	0.335992	1
Excalibur_c37474_179	6B	250247017	0.0835487	0.123318	446	0.995843	0.611761	1
RAC875_c54622_446	5A	436792435	0.0835871	0.235426	446	0.995843	-0.458012	1
Excalibur_c16393_274	2A	457891201	0.0842549	0.226457	446	0.995843	-0.660124	1
wsnp_BG608354A_Ta_2_1	2A	461917605	0.0842549	0.226457	446	0.995843	-0.660124	1
wsnp_Ex_c20445_29515644	2A	461925812	0.0842549	0.226457	446	0.995843	-0.660124	1
CAP7_c11156_108	2A	457891002	0.0842549	0.226457	446	0.995843	0.660124	1
wsnp_be498599A_Ta_2_2	2A	463184061	0.0842549	0.226457	446	0.995843	0.660124	1
RAC875_c75800_331	2A	769304523	0.0843244	0.288117	446	0.995843	0.360424	1
BS00110627_51	1A	527767957	0.0843735	0.294843	446	0.995843	-0.307459	1
GENE-4859_218	7B	181988840	0.0844057	0.0717489	446	0.995843	0.69158	1
Excalibur_c3298_533	1B	287552997	0.0849974	0.394619	446	0.995843	-0.259379	1
Kukri_c29034_867	2A	87158015	0.0850283	0.432735	446	0.995843	0.321702	1
Kukri_c25281_99	2B	532559909	0.0850848	0.430493	446	0.995843	0.404273	1
RAC875_c22244_61	1B	323692489	0.0853547	0.197309	446	0.995843	0.375428	1
RFL_Contig4251_851	6B	592782220	0.0854891	0.100897	446	0.995843	0.433949	1
Tdurum_contig71513_240	4A	730401790	0.0855196	0.20852	446	0.995843	-0.439964	1
BobWhite_rep_c65811_114	5A	473557745	0.0855759	0.352018	446	0.995843	0.256412	1
Excalibur_c59263_96	7A	121919584	0.0856315	0.130045	446	0.995843	-0.429959	1
RAC875_rep_c69892_151	2B	545767463	0.0861481	0.459641	446	0.995843	0.378824	1
wsnp_Ex_c1959_3692097	1A	296359418	0.087241	0.217489	446	0.995843	0.454056	1
Kukri_c16087_281	5A	661071090	0.0873434	0.0762332	446	0.995843	-0.41817	1
Kukri_c10453_875	1A	463630595	0.0878482	0.455157	446	0.995843	-0.546972	1
BS00021900_51	1B	349739504	0.0878834	0.21861	446	0.995843	-0.346107	1
RAC875_c76448_253	3B	520293069	0.0884638	0.408072	446	0.995843	0.329765	1
tplb0051d06_78	5A	437650150	0.0884923	0.237668	446	0.995843	-0.432956	1
Kukri_c19163_1783	7B	389691250	0.0885123	0.414798	446	0.995843	-0.371215	1
Excalibur_c59016_839	1A	387456632	0.0890113	0.179372	446	0.995843	0.371555	1
BS00057445_51	3A	21892184	0.0893831	0.399103	446	0.995843	-0.296815	1
Kukri_c18900_146	3B	261686054	0.0893988	0.304933	446	0.995843	0.431249	1
wsnp_JD_c1247_1802330	3B	261686054	0.0893988	0.304933	446	0.995843	0.431249	1
Tdurum_contig47762_1140	5A	2521832	0.0894297	0.179372	446	0.995843	-0.325946	1
Tdurum_contig75595_886	6A	19063633	0.0895032	0.124439	446	0.995843	-0.595568	1
IAAV8378	5A	519578406	0.0895469	0.423767	446	0.995843	-0.28342	1
BS00060270_51	1B	406765751	0.0896507	0.447309	446	0.995843	-0.481028	1
BobWhite_c15870_540	6B	47971365	0.0898298	0.392377	446	0.995843	0.767991	1
GENE-0092_312	1B	431635763	0.0898827	0.493274	446	0.995843	0.523626	1
GENE-4867_119	7B	126402733	0.0899929	0.0717489	446	0.995843	0.594672	1
RAC875_c28585_156	7A	16934067	0.090149	0.139013	446	0.995843	-0.342394	1
IACX5764	1A	391338260	0.0903017	0.414798	446	0.995843	-0.391634	1
CAP12_rep_c7064_56	3B	39899509	0.090304	0.230942	446	0.995843	0.332898	1
Tdurum_contig32577_286	4A	562832024	0.0907789	0.438341	446	0.995843	-0.72756	1
Kukri_c7139_6288	2A	86695167	0.0911354	0.295964	446	0.995843	0.334746	1
IAAV8440	1A	277987419	0.0916633	0.168161	446	0.995843	-0.458024	1
tplb0045o20_699	2A	64208357	0.0917853	0.215247	446	0.995843	-0.353021	1
tplb0045o20_1168	2B	100059060	0.0917853	0.215247	446	0.995843	0.353021	1
wsnp_Ex_c741_1456698	2B	100059060	0.0917853	0.215247	446	0.995843	0.353021	1
RAC875_c12064_296	2A	30454166	0.0918813	0.316143	446	0.995843	0.277965	1
RAC875_c24047_284	3A	497651056	0.0918957	0.0829596	446	0.995843	-0.364753	1
RFL_Contig389_913	5A	443132188	0.0919779	0.262332	446	0.995843	0.339446	1
Ex_c104539_35	5B	487903372	0.0919872	0.454036	446	0.995843	-0.245313	1
BS00035878_51	3B	634544287	0.0922406	0.358744	446	0.995843	-0.282206	1
RAC875_c41087_67	2B	678181290	0.0924322	0.442825	446	0.995843	0.636255	1
Tdurum_contig82572_293	7A	51082706	0.0925222	0.28139	446	0.995843	-0.374975	1
RAC875_rep_c70705_84	2A	610377906	0.0925359	0.457399	446	0.995843	0.365627	1
Tdurum_contig44075_1141	2A	610377906	0.0925359	0.457399	446	0.995843	0.365627	1
tplb0045c06_1675	4B	12214334	0.0928126	0.20852	446	0.995843	-0.424265	1
RAC875_c9833_297	1A	386914911	0.0930126	0.226457	446	0.995843	-0.48719	1
wsnp_Ra_c3955_7262354	2A	727251923	0.0933578	0.0874439	446	0.995843	-0.652192	1
wsnp_Ku_c12557_20249122	4B	656491157	0.0937808	0.0549327	446	0.995843	-0.819674	1
BS00109244_51	1B	639807999	0.0937827	0.38565	446	0.995843	-0.334422	1
Excalibur_c11941_612	1A	21220781	0.0941875	0.147982	446	0.995843	0.372723	1
Tdurum_contig59782_1011	3A	519576048	0.0946973	0.0964126	446	0.995843	0.651504	1
BS00021791_51	7A	227599636	0.0946978	0.428251	446	0.995843	-0.463719	1
Excalibur_c14494_483	1A	152824896	0.0947288	0.347534	446	0.995843	-0.484055	1
IAAV3828	1A	152824896	0.0947288	0.347534	446	0.995843	-0.484055	1
RAC875_c17735_569	3A	650023115	0.0950862	0.223094	446	0.995843	0.443514	1
Kukri_c8757_107	1A	542940473	0.0952328	0.0874439	446	0.995843	-0.382015	1
RAC875_c50269_484	2A	681771602	0.0953796	0.476457	446	0.995843	0.783149	1
Kukri_c49155_297	6B	503845752	0.095496	0.0784753	446	0.995843	0.820937	1
Ku_c62201_992	7A	558882251	0.0960827	0.273543	446	0.995843	0.518985	1
RFL_Contig2920_563	7A	504882651	0.0962778	0.109865	446	0.995843	0.365626	1
RAC875_rep_c113773_86	7B	391733189	0.0965631	0.345291	446	0.995843	0.541073	1
Excalibur_rep_c109863_383	3A	3378307	0.096767	0.147982	446	0.995843	-0.406987	1
wsnp_JD_c11975_12326445	2B	635476122	0.0969917	0.219731	446	0.995843	0.403505	1
wsnp_Ex_rep_c103087_88124573	1A	363192788	0.0972844	0.289238	446	0.995843	-0.787133	1
Excalibur_c64533_980	1A	273562474	0.0975149	0.0560538	446	0.995843	-0.815105	1
CAP11_c1685_149	5A	569312917	0.0975347	0.181614	446	0.995843	-0.324545	1
Tdurum_contig8926_1118	2A	745266897	0.0976411	0.0863229	446	0.995843	-0.387252	1
Tdurum_contig61854_1483	1B	414087324	0.0977763	0.116592	446	0.995843	0.369509	1
BS00035267_51	1B	645247111	0.0978841	0.170404	446	0.995843	0.303674	1
wsnp_Ex_rep_c102159_87387134	3B	53165102	0.0979806	0.192825	446	0.995843	-0.477835	1
wsnp_Ex_rep_c102159_87386822	6B	127387927	0.0979806	0.192825	446	0.995843	-0.477835	1
Excalibur_c33031_1755	5A	65828868	0.0982592	0.316143	446	0.995843	-0.282162	1
RAC875_c34939_963	7A	722270367	0.0983389	0.338565	446	0.995843	-0.257556	1
Kukri_rep_c111991_498	1B	545395607	0.0985211	0.262332	446	0.995843	-0.285778	1
BS00084159_51	3A	662440185	0.0986594	0.199552	446	0.995843	-0.317528	1
IAAV5984	3A	677616007	0.0990271	0.399103	446	0.995843	0.40705	1
wsnp_Ex_c15133_23323937	2A	719477918	0.0994142	0.118834	446	0.995843	-0.406511	1
wsnp_Ex_c15133_23324147	2A	719478328	0.0994142	0.118834	446	0.995843	-0.406511	1
wsnp_Ex_c17571_26296057	2A	719481430	0.0994142	0.118834	446	0.995843	-0.406511	1
Ra_c70114_3713	2A	719483841	0.0994142	0.118834	446	0.995843	-0.406511	1
RFL_Contig1718_282	7A	674975297	0.0996923	0.0650224	446	0.995843	-0.426286	1
Kukri_c2181_291	5A	453505623	0.099768	0.190583	446	0.995843	-0.862201	1
Kukri_c9713_1999	2A	562710889	0.0999225	0.141256	446	0.995843	0.397075	1
Tdurum_contig43552_666	5B	698834474	0.100086	0.109865	446	0.995843	-0.445639	1
Ra_c674_1035	7A	83311884	0.100636	0.17713	446	0.995843	0.313348	1
BS00069242_51	7A	29893146	0.100735	0.276906	446	0.995843	-0.330818	1
IACX8002	5A	448095790	0.1009	0.0986547	446	0.995843	-0.446805	1
RAC875_c6719_738	5A	438504701	0.10091	0.233184	446	0.995843	0.464019	1
GENE-3440_199	5B	442632623	0.10091	0.233184	446	0.995843	0.464019	1
BobWhite_c14176_916	2A	675098405	0.10113	0.116592	446	0.995843	-0.339636	1
Excalibur_c25430_183	2B	104154393	0.101176	0.358744	446	0.995843	-0.281339	1
Tdurum_contig62852_592	2B	104154393	0.101176	0.358744	446	0.995843	-0.281339	1
BS00080093_51	5A	427405561	0.101226	0.0762332	446	0.995843	0.492189	1
BS00062807_51	6B	142655570	0.101326	0.21861	446	0.995843	-0.327725	1
Kukri_c10780_511	Unknown	11121271	0.101649	0.280269	446	0.995843	0.736194	1
IACX646	1A	531343589	0.101739	0.073991	446	0.995843	0.377258	1
BS00110104_51	1B	218474882	0.101924	0.320628	446	0.995843	-0.518341	1
Excalibur_c30762_713	2B	724838901	0.101924	0.320628	446	0.995843	0.518341	1
wsnp_CAP11_rep_c8708_3760250	3B	512347997	0.103381	0.484305	446	0.995843	-0.34689	1
Kukri_c12317_336	7B	514466261	0.103646	0.160314	446	0.995843	0.376286	1
CAP8_c3064_95	5A	637534045	0.103685	0.174888	446	0.995843	-0.412553	1
Ku_c25175_1248	2A	719476511	0.104119	0.125561	446	0.995843	-0.384174	1
Tdurum_contig98569_290	5B	585859006	0.104523	0.151345	446	0.995843	-0.393206	1
Ku_c3202_1646	2A	630665436	0.104653	0.360987	446	0.995843	-0.433241	1
wsnp_Ex_c11714_18840676	6B	575596195	0.104797	0.201794	446	0.995843	-0.458925	1
wsnp_Ku_rep_c105954_91953127	7A	113206258	0.104878	0.0515695	446	0.995843	0.4977	1
Tdurum_contig61653_802	7A	113937289	0.104898	0.452915	446	0.995843	-0.267009	1
Ex_c23792_486	4A	534787301	0.104909	0.307175	446	0.995843	-0.355155	1
Tdurum_contig23247_66	2A	683318401	0.105714	0.477578	446	0.995843	-0.226925	1
TA003961-0636	7B	192730529	0.105777	0.493274	446	0.995843	0.376801	1
Kukri_c44469_1240	4A	133928689	0.105808	0.2287	446	0.995843	-0.279696	1
CAP11_c8077_69	7B	683413412	0.105868	0.0672646	446	0.995843	0.68973	1
Tdurum_contig10237_356	2A	688453384	0.105973	0.304933	446	0.995843	-0.416559	1
wsnp_Ex_c214_422365	5B	43384928	0.106586	0.248879	446	0.995843	-0.33544	1
Tdurum_contig560_239	2A	71538501	0.106727	0.450673	446	0.995843	-0.285497	1
CAP8_c806_297	1A	291071591	0.107245	0.11435	446	0.995843	0.582322	1
Tdurum_contig16290_156	6A	59521276	0.107248	0.392377	446	0.995843	-0.375701	1
Excalibur_c29205_537	3A	517155746	0.107295	0.139013	446	0.995843	0.40941	1
Tdurum_contig59531_892	3A	532975348	0.10776	0.112108	446	0.995843	-0.585939	1
RFL_Contig3509_229	2A	721124761	0.10829	0.381166	446	0.995843	0.352097	1
wsnp_CAP11_c575_392117	4B	564575419	0.10838	0.0874439	446	0.995843	-0.596648	1
Kukri_c12317_1332	7A	564250875	0.108592	0.150224	446	0.995843	0.380984	1
BobWhite_c32226_104	2A	133553741	0.108967	0.058296	446	0.995843	-0.56828	1
Tdurum_contig42211_1897	4B	96438518	0.109003	0.280269	446	0.995843	0.475731	1
tplb0045c05_547	7A	724570800	0.109275	0.0773543	446	0.995843	-0.454093	1
wsnp_Ex_c17220_25871264	2A	494550709	0.109318	0.0896861	446	0.995843	0.751698	1
Ku_c13235_1241	1A	259080323	0.109557	0.181614	446	0.995843	0.807132	1
IAAV7383	1A	440778940	0.109559	0.0717489	446	0.995843	-0.457553	1
Tdurum_contig10191_996	5A	61298322	0.109611	0.116592	446	0.995843	0.454839	1
BobWhite_c27438_81	1A	519444323	0.109657	0.105381	446	0.995843	0.418749	1
wsnp_Ex_c5690_9994305	4A	38036404	0.109911	0.058296	446	0.995843	0.520059	1
RAC875_c47395_652	2A	409883702	0.110119	0.0829596	446	0.995843	-0.782212	1
Kukri_c17126_1211	5A	8760764	0.110427	0.408072	446	0.995843	-0.325602	1
GENE-4949_336	7B	538732247	0.110582	0.188341	446	0.995843	0.343102	1
wsnp_Ex_c42836_49314564	7A	510613925	0.110697	0.487668	446	0.995843	0.412334	1
wsnp_Ex_rep_c68124_66892390	4A	125285913	0.11119	0.107623	446	0.995843	0.393973	1
RAC875_rep_c72029_380	6A	498455712	0.111328	0.318386	446	0.995843	0.33985	1
BS00110072_51	3B	672821761	0.111622	0.488789	446	0.995843	-0.373759	1
BS00003494_51	7A	606285262	0.111732	0.497758	446	0.995843	0.344217	1
RAC875_rep_c109658_614	5B	632327993	0.111775	0.318386	446	0.995843	-0.306102	1
BS00065292_51	5A	518584527	0.111818	0.30157	446	0.995843	0.281204	1
wsnp_Ex_c6674_11544930	6B	540299737	0.111978	0.103139	446	0.995843	-0.42737	1
BS00095228_51	3A	735557196	0.111978	0.0829596	446	0.995843	0.404021	1
wsnp_Ex_c10631_17340809	1A	566657655	0.112142	0.159193	446	0.995843	0.302205	1
GENE-2970_274	5A	584031314	0.11266	0.181614	446	0.995843	0.330891	1
Tdurum_contig81424_675	5A	546754019	0.112857	0.374439	446	0.995843	0.363256	1
CAP8_c1881_215	6A	15449848	0.113029	0.334081	446	0.995843	0.247927	1
Kukri_rep_c116526_98	5A	112213041	0.113433	0.183857	446	0.995843	-0.458398	1
wsnp_Ex_c31570_40343841	5A	112213041	0.113433	0.183857	446	0.995843	-0.458398	1
CAP12_c7987_137	2B	535015396	0.113491	0.424888	446	0.995843	-0.295431	1
BS00030580_51	3B	521603110	0.113756	0.25	446	0.995843	0.373051	1
BS00037464_51	6B	642669212	0.114193	0.130045	446	0.995843	0.276895	1
wsnp_BE497368A_Ta_2_1	Unknown	100488687	0.114218	0.349776	446	0.995843	-0.404556	1
RAC875_rep_c97967_340	4A	567052212	0.114411	0.0627803	446	0.995843	-0.527449	1
Tdurum_contig62286_271	4B	649758140	0.114519	0.2287	446	0.995843	-0.335616	1
Kukri_c8143_355	1B	575102333	0.114561	0.0829596	446	0.995843	0.395344	1
Tdurum_contig82572_327	7A	51082621	0.114861	0.320628	446	0.995843	0.336897	1
Kukri_c19641_477	1A	240664372	0.114984	0.302691	446	0.995843	-0.313499	1
RAC875_c36442_127	1B	268182214	0.114984	0.302691	446	0.995843	-0.313499	1
Ex_c6348_1205	7A	246350190	0.115241	0.466368	446	0.995843	0.258991	1
RAC875_c25988_214	2A	706910323	0.11554	0.179372	446	0.995843	-0.317916	1
Tdurum_contig77175_150	6A	573292401	0.115547	0.428251	446	0.995843	0.279213	1
Ra_c11667_324	5B	562801497	0.115649	0.206278	446	0.995843	-0.311106	1
RAC875_c27696_798	2A	605781513	0.116006	0.184978	446	0.995843	0.446594	1
Kukri_rep_c113115_424	5A	527524242	0.116172	0.479821	446	0.995843	-0.273488	1
wsnp_Ex_rep_c107911_91350866	1B	562927471	0.1162	0.44843	446	0.995843	-0.230677	1
GENE-0287_28	1B	301935173	0.116486	0.116592	446	0.995843	0.550408	1
Excalibur_c57766_92	4B	162680662	0.116486	0.116592	446	0.995843	0.550408	1
wsnp_Ex_c7291_12517871	3B	596029791	0.116521	0.0627803	446	0.995843	-0.469379	1
Ku_c9822_828	3A	586523492	0.116521	0.0627803	446	0.995843	0.469379	1
RAC875_c32894_1116	1B	418901322	0.117217	0.280269	446	0.995843	-0.301847	1
Tdurum_contig69079_300	5A	423581429	0.117304	0.19843	446	0.995843	-0.332436	1
Excalibur_c55463_232	4B	5175750	0.117399	0.0986547	446	0.995843	-0.437283	1
Tdurum_contig59531_914	3A	532975275	0.11769	0.484305	446	0.995843	-0.47515	1
BS00086322_51	2B	675063967	0.117977	0.206278	446	0.995843	0.293017	1
BobWhite_c15796_315	7B	205081531	0.11815	0.235426	446	0.995843	-0.296755	1
Ku_c10756_1197	4B	664236422	0.118178	0.058296	446	0.995843	0.511393	1
wsnp_Ku_c17659_26797674	3A	38205292	0.11838	0.230942	446	0.995843	-0.340206	1
D_contig16287_416	4A	697054128	0.118434	0.170404	446	0.995843	0.314352	1
Kukri_rep_c69608_2762	2A	706781269	0.118442	0.161435	446	0.995843	0.344654	1
wsnp_Ex_rep_c69660_68614071	6A	475849414	0.118443	0.161435	446	0.995843	-0.460923	1
Tdurum_contig10100_164	5B	690452398	0.118551	0.165919	446	0.995843	0.34416	1
wsnp_Ra_c19079_28210937	3A	640866938	0.118633	0.40583	446	0.995843	0.426856	1
Kukri_c2687_1407	2A	740510464	0.118764	0.394619	446	0.995843	0.245766	1
wsnp_Ex_c9534_15793556	1A	562774572	0.118839	0.421525	446	0.995843	-0.262312	1
tplb0048b10_1365	1B	552533155	0.119245	0.396861	446	0.995843	0.260936	1
IACX1477	7A	257745800	0.119247	0.0975336	446	0.995843	-0.408894	1
Jagger_c8331_69	7A	608276063	0.119418	0.110987	446	0.995843	0.407668	1
Tdurum_contig42813_935	7B	205079550	0.119442	0.230942	446	0.995843	0.30194	1
Ku_c23011_3613	6A	538825461	0.119591	0.0919283	446	0.995843	-0.497172	1
Tdurum_contig48522_635	3A	638061525	0.119745	0.285874	446	0.995843	-0.485848	1
BS00065930_51	1A	282982144	0.120369	0.434978	446	0.995843	0.368632	1
Tdurum_contig26542_457	2B	544739315	0.120464	0.117713	446	0.995843	-0.372448	1
Tdurum_contig56748_632	3A	460603132	0.120603	0.211883	446	0.995843	-0.448166	1
Tdurum_contig101781_53	2A	608746813	0.120644	0.434978	446	0.995843	-0.530974	1
BS00011599_51	Unknown	40947067	0.120959	0.466368	446	0.995843	-0.356151	1
BobWhite_c39364_231	7B	55073640	0.121198	0.352018	446	0.995843	-0.27457	1
wsnp_Ex_rep_c66426_64645835	4A	73663415	0.121283	0.32287	446	0.995843	-0.36541	1
Tdurum_contig93706_390	7B	512722719	0.121296	0.434978	446	0.995843	0.346456	1
BS00060073_51	3B	553790196	0.122118	0.0896861	446	0.995843	-0.478604	1
Tdurum_contig81642_298	1A	561726707	0.122224	0.414798	446	0.995843	-0.225535	1
BS00106739_51	7A	31888106	0.122298	0.211883	446	0.995843	-0.376463	1
wsnp_Ku_c17177_26216230	Unknown	776431	0.122508	0.215247	446	0.995843	0.319116	1
Tdurum_contig18179_342	6A	602617552	0.122672	0.0919283	446	0.995843	0.385673	1
Excalibur_c33709_68	6A	582802859	0.122674	0.273543	446	0.995843	0.345853	1
Tdurum_contig29769_202	1A	289208088	0.122927	0.399103	446	0.995843	0.325974	1
CAP12_c5387_372	3A	643059185	0.123016	0.378924	446	0.995843	-0.391539	1
wsnp_Ex_c238_460841	3A	513441922	0.123127	0.452915	446	0.995843	-0.285887	1
Tdurum_contig43566_822	Unknown	133535664	0.123384	0.17713	446	0.995843	0.311071	1
RAC875_rep_c118368_167	7A	163557713	0.12341	0.0773543	446	0.995843	-0.430754	1
Tdurum_contig54122_594	4A	695639167	0.123729	0.215247	446	0.995843	0.730904	1
RFL_Contig2540_306	7B	194815992	0.123787	0.486547	446	0.995843	-0.363676	1
Tdurum_contig51640_847	6B	650649952	0.123813	0.141256	446	0.995843	-0.34737	1
BobWhite_c15802_720	6B	17163590	0.124024	0.150224	446	0.995843	-0.337985	1
Kukri_c49091_415	1B	323757730	0.124244	0.461883	446	0.995843	0.290487	1
BS00096240_51	6A	596208614	0.124251	0.107623	446	0.995843	-0.326468	1
IACX9430	3B	475421870	0.124799	0.299327	446	0.995843	-0.315721	1
Excalibur_rep_c110450_286	1A	309650839	0.125011	0.125561	446	0.995843	-0.526103	1
BS00056775_51	2A	536452900	0.125286	0.295964	446	0.995843	0.311577	1
RAC875_c19534_68	3A	42750344	0.125638	0.221973	446	0.995843	0.257816	1
RAC875_c6865_349	4B	523662229	0.126128	0.399103	446	0.995843	0.43386	1
Kukri_rep_c104941_336	4B	564417192	0.126266	0.0964126	446	0.995843	0.484784	1
wsnp_Ku_c47983_54292296	7B	193609404	0.12642	0.369955	446	0.995843	0.246504	1
Excalibur_c41752_392	3A	505102431	0.126935	0.273543	446	0.995843	0.351978	1
wsnp_Ex_c53281_56571602	6A	608455688	0.126938	0.0829596	446	0.995843	-0.393391	1
BS00066434_51	5A	644679867	0.12695	0.150224	446	0.995843	-0.320892	1
RAC875_c12348_720	1A	532935787	0.127352	0.477578	446	0.995843	0.246845	1
Tdurum_contig67992_238	7A	60661641	0.127673	0.136771	446	0.995843	0.322583	1
CAP7_c548_299	7A	60661692	0.127673	0.136771	446	0.995843	0.322583	1
Excalibur_c39808_453	3A	674556021	0.127721	0.408072	446	0.995843	0.40258	1
Kukri_c36266_120	2A	723290452	0.127742	0.307175	446	0.995843	0.233816	1
TA003248-0911	4B	523477122	0.127756	0.0538117	446	0.995843	0.417079	1
BS00065789_51	7A	160271612	0.127802	0.331839	446	0.995843	-0.247625	1
IAAV3697	4A	37674523	0.127893	0.452915	446	0.995843	0.266485	1
Excalibur_c47013_1503	1A	528196474	0.128076	0.450673	446	0.995843	-0.263243	1
Kukri_c27565_61	3B	48250274	0.128194	0.488789	446	0.995843	-0.251069	1
Kukri_c7579_559	7A	640750432	0.128266	0.0627803	446	0.995843	0.440248	1
Tdurum_contig10455_262	3B	148131714	0.128538	0.237668	446	0.995843	-0.432129	1
Kukri_c9387_372	2B	145731774	0.128665	0.270179	446	0.995843	-0.277199	1
Tdurum_contig98255_84	4B	435500006	0.128828	0.488789	446	0.995843	-0.280552	1
IAAV9024	2A	498881486	0.129815	0.290359	446	0.995843	0.497669	1
BobWhite_c22767_189	6B	163124390	0.130026	0.168161	446	0.995843	0.350138	1
RAC875_c15681_1839	7A	563241824	0.130034	0.461883	446	0.995843	-0.35573	1
Kukri_rep_c105243_341	6A	427833619	0.130229	0.253363	446	0.995843	-0.24479	1
BS00041742_51	3A	714403771	0.130482	0.358744	446	0.995843	-0.378951	1
Tdurum_contig71517_158	6B	662564602	0.130487	0.400224	446	0.995843	0.322706	1
Excalibur_c3188_1352	7A	686310773	0.130594	0.116592	446	0.995843	0.515455	1
Kukri_c54_306	6B	439894602	0.130889	0.317265	446	0.995843	-0.247078	1
Tdurum_contig4592_327	6B	439894602	0.130889	0.317265	446	0.995843	-0.247078	1
wsnp_Ex_c5216_9235964	1A	474064675	0.1312	0.0672646	446	0.995843	0.448294	1
CAP11_c106_97	7B	108818492	0.131307	0.428251	446	0.995843	0.276895	1
BobWhite_c27944_234	4A	107799232	0.131738	0.188341	446	0.995843	0.349965	1
Excalibur_c4548_2697	3A	20289593	0.131796	0.380045	446	0.995843	0.266174	1
Tdurum_contig68742_597	7B	206252663	0.131869	0.237668	446	0.995843	0.283101	1
Excalibur_c46162_336	7A	257747452	0.13194	0.0672646	446	0.995843	-0.383187	1
BS00094562_51	1A	547541606	0.132202	0.475336	446	0.995843	0.252857	1
RAC875_c31358_214	Unknown	33684516	0.132257	0.320628	446	0.995843	-0.231787	1
Excalibur_c53914_131	6A	540207587	0.132549	0.0896861	446	0.995843	-0.501195	1
BobWhite_c27253_91	6B	570226302	0.132549	0.0896861	446	0.995843	-0.501195	1
Excalibur_c23716_442	6B	572470008	0.132549	0.0896861	446	0.995843	-0.501195	1
wsnp_Ex_c23010_32232119	6B	575604872	0.132549	0.0896861	446	0.995843	-0.501195	1
Ku_c68707_802	6B	575600306	0.132549	0.0896861	446	0.995843	0.501195	1
Excalibur_c19475_619	7A	10417882	0.132758	0.0863229	446	0.995843	0.403796	1
wsnp_Ex_c13342_21028920	7A	558882177	0.1328	0.217489	446	0.995843	0.613263	1
RAC875_c13_1589	Unknown	94721500	0.132809	0.38565	446	0.995843	-0.230772	1
IACX5818	5B	439553510	0.132881	0.455157	446	0.995843	0.394349	1
BS00037120_51	7A	147977787	0.132965	0.0605381	446	0.995843	0.486816	1
Kukri_rep_c108232_428	2A	632030935	0.133495	0.450673	446	0.995843	0.284907	1
JD_c2280_91	2B	143567984	0.133499	0.345291	446	0.995843	-0.275025	1
wsnp_Ex_c32905_41484359	Unknown	166176205	0.133562	0.0896861	446	0.995843	0.331164	1
tplb0060j17_450	6B	26619153	0.133712	0.325112	446	0.995843	-0.231147	1
Ra_c922_1833	5A	578513435	0.13394	0.0896861	446	0.995843	0.507384	1
BS00088851_51	5A	553152983	0.134368	0.29148	446	0.995843	-0.292569	1
TA002184-1372	6A	514596158	0.134445	0.0896861	446	0.995843	-0.461394	1
wsnp_Ex_c3147_5816957	1B	595959996	0.134495	0.320628	446	0.995843	0.346267	1
Tdurum_contig8048_84	2B	210713615	0.134737	0.410314	446	0.995843	-0.302992	1
wsnp_Ex_c22423_31615798	2B	210713615	0.134737	0.410314	446	0.995843	-0.302992	1
BS00063804_51	1A	432771189	0.134747	0.226457	446	0.995843	-0.354927	1
Ra_c59822_1439	4B	422502249	0.134747	0.226457	446	0.995843	-0.354927	1
IACX7820	5A	448727077	0.134754	0.476457	446	0.995843	-0.353475	1
BS00011583_51	7A	20825151	0.135004	0.484305	446	0.995843	-0.249476	1
Kukri_c1568_889	3A	3378030	0.135189	0.109865	446	0.995843	-0.352028	1
BS00063518_51	2A	630671301	0.135223	0.272422	446	0.995843	0.492353	1
Tdurum_contig28377_271	5B	602909324	0.135364	0.276906	446	0.995843	0.371274	1
RFL_Contig5699_1155	1A	255526567	0.135456	0.226457	446	0.995843	0.356802	1
RAC875_c12539_267	6B	642172397	0.135586	0.0941704	446	0.995843	0.288525	1
RAC875_c41581_176	1A	298701937	0.1357	0.193946	446	0.995843	0.365876	1
wsnp_Ex_c2178_4086161	1A	298701937	0.1357	0.193946	446	0.995843	0.365876	1
RAC875_c4800_255	4A	727581442	0.13647	0.192825	446	0.995843	-0.277696	1
BS00028793_51	7B	194420079	0.13649	0.336323	446	0.995843	0.398886	1
wsnp_Ex_c12933_20488438	4A	576364059	0.137318	0.443946	446	0.995843	-0.293418	1
GENE-3949_349	6A	598293884	0.137496	0.246637	446	0.995843	0.33128	1
Tdurum_contig43850_140	3A	117216598	0.137814	0.2713	446	0.995843	-0.360027	1
Kukri_rep_c95718_868	6A	592371357	0.137922	0.477578	446	0.995843	0.271444	1
Tdurum_contig45726_1116	3A	540940174	0.13794	0.484305	446	0.995843	0.389835	1
RAC875_rep_c105092_114	1A	297815709	0.138306	0.134529	446	0.995843	0.467484	1
wsnp_Ra_c34203_42948357	1A	297815760	0.138306	0.134529	446	0.995843	0.467484	1
wsnp_Ex_c15188_23387523	1A	299934293	0.138306	0.134529	446	0.995843	0.467484	1
RFL_Contig5450_993	1A	301523488	0.138306	0.134529	446	0.995843	0.467484	1
BobWhite_c24774_186	3B	493740003	0.138312	0.0639013	446	0.995843	0.535164	1
Tdurum_contig47762_1254	5A	2521946	0.138521	0.172646	446	0.995843	0.284694	1
Tdurum_contig44219_165	1B	13848381	0.138917	0.195067	446	0.995843	0.310674	1
Ra_c2370_1278	6A	543539367	0.139135	0.154709	446	0.995843	0.335923	1
wsnp_BE426222B_Ta_2_1	3B	244672229	0.139158	0.340807	446	0.995843	-0.587629	1
Ex_c5868_1113	6A	580512249	0.139323	0.103139	446	0.995843	-0.499334	1
GENE-3572_70	5A	2522099	0.139371	0.192825	446	0.995843	-0.27714	1
Tdurum_contig51903_680	3B	626876138	0.139595	0.174888	446	0.995843	-0.2953	1
wsnp_Ra_c53181_56932563	1A	565656735	0.139643	0.255605	446	0.995843	-0.287912	1
wsnp_RFL_Contig2403_1927045	1A	565656735	0.139643	0.255605	446	0.995843	-0.287912	1
Kukri_c147_1620	1B	203038655	0.139783	0.0538117	446	0.995843	0.760878	1
RFL_Contig2914_1097	2B	727250399	0.139785	0.106502	446	0.995843	-0.357839	1
TA003505-0833	7A	541693693	0.141312	0.452915	446	0.995843	0.285044	1
Kukri_c36317_305	5B	454141985	0.141332	0.0695067	446	0.995843	-0.499689	1
wsnp_Ex_rep_c69631_68583363	5B	454141985	0.141332	0.0695067	446	0.995843	-0.499689	1
RAC875_c5087_310	4B	540693627	0.141713	0.290359	446	0.995843	-0.331922	1
Kukri_c8239_141	6B	22616870	0.141782	0.0627803	446	0.995843	0.359363	1
Excalibur_c63178_243	6B	176486103	0.141818	0.430493	446	0.995843	-0.347175	1
Kukri_rep_c72329_163	1B	28104631	0.142021	0.20852	446	0.995843	0.367362	1
CAP7_c2441_492	2B	5325032	0.142193	0.0560538	446	0.995843	0.385425	1
BS00057060_51	2A	726695861	0.142353	0.125561	446	0.995843	0.289238	1
RAC875_c75528_355	7A	76708143	0.142721	0.059417	446	0.995843	-0.528365	1
RAC875_c56503_193	2B	296073029	0.142865	0.0538117	446	0.995843	0.512067	1
Excalibur_c77910_272	5A	660449605	0.14304	0.0672646	446	0.995843	0.387548	1
wsnp_Ex_c8641_14485630	2A	487075264	0.143163	0.252242	446	0.995843	-0.543717	1
wsnp_Ku_c49975_55719349	3B	699863434	0.143299	0.35426	446	0.995843	0.248054	1
BS00110452_51	3B	481782872	0.143549	0.278027	446	0.995843	-0.580393	1
IACX5968	3A	490120876	0.143549	0.278027	446	0.995843	0.580393	1
BS00011273_51	4B	25014927	0.143714	0.5	446	0.995843	-0.221101	1
GENE-0572_334	1A	307583257	0.143858	0.31278	446	0.995843	0.3073	1
IACX542	1A	307583257	0.143858	0.31278	446	0.995843	0.3073	1
Tdurum_contig15967_90	1A	536770064	0.143909	0.486547	446	0.995843	-0.389977	1
wsnp_Ex_rep_c103087_88123733	1A	363191948	0.143911	0.304933	446	0.995843	0.483547	1
Ku_c41677_924	2A	29253911	0.144205	0.403587	446	0.995843	0.256372	1
RAC875_c32059_2463	6A	192522472	0.144228	0.0515695	446	0.995843	-0.691433	1
IACX787	3A	566608601	0.144334	0.308296	446	0.995843	-0.252679	1
RAC875_c24972_708	3B	788543485	0.144468	0.329596	446	0.995843	-0.219053	1
Kukri_c494_1479	6A	612646369	0.144544	0.244395	446	0.995843	0.510862	1
RAC875_rep_c72517_1215	2A	774522134	0.144561	0.0627803	446	0.995843	-0.415665	1
wsnp_RFL_Contig3881_4265086	1A	579775036	0.144792	0.2287	446	0.995843	-0.242239	1
Tdurum_contig43308_465	6A	603773015	0.144885	0.0852018	446	0.995843	0.336324	1
Kukri_c23752_659	5A	491706097	0.145071	0.0807175	446	0.995843	-0.398119	1
BS00022861_51	3B	782105822	0.145197	0.33296	446	0.995843	-0.309531	1
IACX217	2B	379929942	0.145282	0.297085	446	0.995843	-0.39593	1
BobWhite_c39480_122	3A	32006811	0.145408	0.0852018	446	0.995843	-0.339575	1
Excalibur_c108159_334	7A	78430113	0.145656	0.210762	446	0.995843	0.259531	1
CAP12_c8369_99	3A	102244863	0.14569	0.230942	446	0.995843	-0.431384	1
Kukri_c21276_816	1B	636227253	0.146065	0.2287	446	0.995843	-0.419381	1
wsnp_Ex_c15988_24402251	7A	527413573	0.146235	0.338565	446	0.995843	0.37048	1
RAC875_rep_c106151_123	4A	443294412	0.146414	0.390135	446	0.995843	1.01184	1
CAP8_c818_370	1B	550507331	0.146547	0.0717489	446	0.995843	0.363781	1
BS00107185_51	2A	86711309	0.146904	0.0896861	446	0.995843	-0.371487	1
IAAV7516	2A	86711309	0.146904	0.0896861	446	0.995843	-0.371487	1
Kukri_c12194_1322	2A	378574839	0.14702	0.311659	446	0.995843	-0.910429	1
BS00066499_51	2A	540568701	0.147118	0.286996	446	0.995843	0.258782	1
Kukri_c94033_432	4B	524058679	0.14714	0.0560538	446	0.995843	-0.396144	1
wsnp_Ex_c7844_13341797	6A	534459603	0.14729	0.269058	446	0.995843	-0.462822	1
wsnp_Ex_rep_c67819_66516786	6A	534460084	0.14729	0.269058	446	0.995843	0.462822	1
Excalibur_c46393_2446	2B	505981996	0.147299	0.392377	446	0.995843	0.53306	1
RAC875_c56692_170	7A	660579799	0.147372	0.495516	446	0.995843	0.285153	1
RAC875_c53238_455	3A	629368820	0.147912	0.5	446	0.995843	0.301784	1
Tdurum_contig16896_426	4A	703491356	0.14794	0.0605381	446	0.995843	0.436755	1
wsnp_Ex_c16389_24884851	4B	13407526	0.14795	0.404709	446	0.995843	-0.254328	1
wsnp_Ex_c31799_40545478	5A	547142393	0.148573	0.0515695	446	0.995843	0.387941	1
wsnp_Ku_c3450_6387847	6A	540211181	0.149202	0.295964	446	0.995843	0.444195	1
wsnp_Ku_c2700_5121331	6A	540194251	0.149202	0.295964	446	0.995843	-0.444195	1
Kukri_c9895_1325	3B	816327331	0.149231	0.248879	446	0.995843	0.289567	1
Tdurum_contig62138_556	2A	48258672	0.149251	0.125561	446	0.995843	0.312436	1
Ex_c44510_2109	6B	508589497	0.149254	0.412556	446	0.995843	-0.353971	1
GENE-4746_1032	7A	637098154	0.149339	0.23991	446	0.995843	-0.217576	1
wsnp_Ex_c4501_8092034	5A	61287718	0.149908	0.107623	446	0.995843	0.311166	1
BS00067590_51	6B	73614186	0.149945	0.309417	446	0.995843	-0.308438	1
RAC875_c12886_2359	2B	622831890	0.150087	0.125561	446	0.995843	0.374818	1
tplb0051b16_1324	4A	477548599	0.150146	0.0784753	446	0.995843	0.317282	1
Excalibur_c49421_443	1A	479203267	0.150196	0.386771	446	0.995843	-0.649973	1
Kukri_c49784_56	2A	771295163	0.15111	0.0560538	446	0.995843	0.463932	1
tplb0056h22_2113	5A	50856220	0.151171	0.23991	446	0.995843	0.341467	1
BobWhite_c15763_205	3A	720323367	0.151224	0.300448	446	0.995843	0.233655	1
Excalibur_c1693_225	3B	349679405	0.151242	0.32287	446	0.995843	-0.26679	1
BS00023001_51	1B	481522082	0.151697	0.197309	446	0.995843	0.35644	1
Ex_c8514_1342	1A	463632558	0.151753	0.197309	446	0.995843	-0.325986	1
wsnp_Ex_c4996_8885500	7A	535281449	0.151799	0.215247	446	0.995843	-0.249711	1
Tdurum_contig42962_2138	5A	639677298	0.151925	0.152466	446	0.995843	0.339694	1
Kukri_c8405_1394	7A	695327495	0.152282	0.197309	446	0.995843	-0.3154	1
Excalibur_c6132_917	4A	590945288	0.152503	0.365471	446	0.995843	0.207435	1
wsnp_CAP11_c78_114341	7A	606717875	0.152984	0.215247	446	0.995843	0.269769	1
wsnp_Ku_c8953_15094606	5A	612380819	0.153136	0.058296	446	0.995843	0.476892	1
Kukri_c26517_691	7A	535867562	0.153357	0.488789	446	0.995843	-0.240536	1
wsnp_Ku_c57198_60433631	7A	75583952	0.153452	0.172646	446	0.995843	0.282028	1
BS00009657_51	3A	532975447	0.153584	0.0829596	446	0.995843	-0.366517	1
wsnp_Ex_c25730_34991010	1A	570723985	0.153703	0.326233	446	0.995843	-0.266577	1
Ku_c13328_1228	4A	16089924	0.153812	0.401345	446	0.995843	0.231289	1
wsnp_BE499546B_Ta_2_1	4B	643901336	0.153816	0.219731	446	0.995843	-0.27998	1
Kukri_c18260_345	6A	539472612	0.1543	0.298206	446	0.995843	-0.433387	1
wsnp_Ex_c14087_21997101	6A	539472612	0.1543	0.298206	446	0.995843	-0.433387	1
wsnp_Ku_c2700_5121383	6A	540194250	0.1543	0.298206	446	0.995843	-0.433387	1
Tdurum_contig63792_639	7A	549950483	0.154649	0.179372	446	0.995843	-0.349517	1
RAC875_rep_c70402_527	2A	72293336	0.15509	0.073991	446	0.995843	-0.373448	1
Kukri_c26289_1203	5B	501182167	0.155131	0.199552	446	0.995843	0.307729	1
GENE-1538_107	3B	244674386	0.155289	0.325112	446	0.995843	0.643543	1
Tdurum_contig69612_781	5A	556646125	0.155363	0.18722	446	0.995843	0.328592	1
Kukri_rep_c69378_1842	5A	175732281	0.155412	0.20852	446	0.995843	0.737435	1
BobWhite_c41574_185	6A	26050428	0.155591	0.336323	446	0.995843	-0.218843	1
GENE-2352_964	2A	710481606	0.155906	0.0605381	446	0.995843	0.388637	1
wsnp_Ex_c7907_13427724	6B	115175201	0.15637	0.186099	446	0.995843	0.316903	1
wsnp_Ku_c38215_46911010	6A	64230166	0.156428	0.415919	446	0.995843	0.529024	1
Tdurum_contig19022_1555	7B	514466312	0.156535	0.0818386	446	0.995843	0.617394	1
BS00076256_51	5A	400192502	0.157142	0.0639013	446	0.995843	0.747305	1
Kukri_c20012_1425	4A	622734053	0.157282	0.132287	446	0.995843	0.370994	1
wsnp_Ex_c41313_48161689	4A	622734053	0.157282	0.132287	446	0.995843	0.370994	1
TA002623-1271	3A	566523098	0.157681	0.156951	446	0.995843	0.330431	1
wsnp_Ex_c55245_57821389	4A	40245634	0.158274	0.264574	446	0.995843	-0.569123	1
IACX2309	2B	96443159	0.158332	0.28139	446	0.995843	-0.254188	1
Ex_c44379_2509	7A	118746394	0.158355	0.377803	446	0.995843	0.334516	1
Tdurum_contig76266_221	1B	13845278	0.158426	0.267937	446	0.995843	-0.239453	1
Tdurum_contig4567_1290	5A	427404482	0.158711	0.195067	446	0.995843	-0.32425	1
RAC875_c6911_412	2B	29946631	0.158917	0.318386	446	0.995843	-0.452146	1
Ra_c10580_1629	1A	301522728	0.158941	0.184978	446	0.995843	-0.345711	1
Excalibur_c26671_57	5A	553019940	0.158952	0.123318	446	0.995843	-0.338042	1
RAC875_c42700_264	1A	1158861	0.159123	0.143498	446	0.995843	0.29992	1
BS00105466_51	6A	45678227	0.159366	0.44843	446	0.995843	0.302806	1
Excalibur_c5082_158	6A	613197341	0.159547	0.233184	446	0.995843	-0.256869	1
Tdurum_contig90488_115	7B	572717458	0.159908	0.211883	446	0.995843	0.267098	1
wsnp_Ex_c17707_26454940	1B	503831328	0.160971	0.108744	446	0.995843	0.464604	1
wsnp_Ra_c29782_39115548	1B	503832694	0.160971	0.108744	446	0.995843	0.464604	1
RFL_Contig3271_810	7A	60330841	0.161086	0.233184	446	0.995843	-0.242141	1
Tdurum_contig51134_497	5A	657585135	0.161305	0.137892	446	0.995843	-0.323843	1
Excalibur_rep_c84731_611	1A	385227227	0.161351	0.0762332	446	0.995843	0.554601	1
BS00068077_51	1B	645141018	0.161375	0.306054	446	0.995843	0.23559	1
RFL_Contig2914_1075	2B	727250472	0.161773	0.107623	446	0.995843	-0.334707	1
wsnp_Ex_c20029_29064315	2B	711209573	0.162122	0.172646	446	0.995843	-0.290164	1
RAC875_rep_c72879_435	2A	679750106	0.162238	0.165919	446	0.995843	0.404916	1
Tdurum_contig30451_88	2A	597038819	0.162315	0.165919	446	0.995843	-0.253955	1
BS00081610_51	3A	676783417	0.162629	0.273543	446	0.995843	0.32465	1
Tdurum_contig66015_346	2A	57410807	0.162719	0.255605	446	0.995843	-0.329982	1
Kukri_c46948_558	3A	40650935	0.16281	0.396861	446	0.995843	0.238324	1
Kukri_c12847_192	2A	673564662	0.162942	0.318386	446	0.995843	-0.320376	1
wsnp_Ex_c4024_7278036	2A	737220618	0.162982	0.107623	446	0.995843	0.333736	1
BobWhite_c30461_131	7A	642153498	0.163548	0.0538117	446	0.995843	-0.489728	1
wsnp_Ra_c20409_29673950	6B	23559944	0.163668	0.20852	446	0.995843	-0.301212	1
Tdurum_contig10014_561	3A	59057198	0.163928	0.300448	446	0.995843	0.302803	1
wsnp_Ex_c6057_10611952	6A	62446557	0.164181	0.213004	446	0.995843	0.269826	1
BS00011186_51	7A	106749869	0.164291	0.473094	446	0.995843	0.261949	1
RAC875_c27776_86	4A	127039725	0.164396	0.399103	446	0.995843	0.326243	1
RFL_Contig3363_1294	4A	33584976	0.164401	0.366592	446	0.995843	-0.504228	1
BobWhite_s65298_124	2B	105765498	0.164678	0.383408	446	0.995843	0.292393	1
JD_c42022_319	7A	125355335	0.164743	0.0807175	446	0.995843	-0.39739	1
Kukri_c44685_238	5A	499810705	0.164852	0.320628	446	0.995843	0.25555	1
IACX6277	3A	562420844	0.165308	0.311659	446	0.995843	0.390787	1
IACX5844	3A	97532687	0.165497	0.253363	446	0.995843	-0.253356	1
wsnp_Ex_c14147_22077948	3A	97532687	0.165497	0.253363	446	0.995843	-0.253356	1
Ex_c67198_1838	1B	13847198	0.165722	0.0997758	446	0.995843	0.533288	1
Excalibur_c7556_381	5A	524918191	0.16583	0.48991	446	0.995843	0.224575	1
BS00063708_51	4A	725291958	0.165929	0.0784753	446	0.995843	-0.437533	1
Ku_c28266_279	2A	86704628	0.166552	0.109865	446	0.995843	0.304919	1
IACX11374	1B	557119784	0.166829	0.233184	446	0.995843	-0.294733	1
Tdurum_contig29616_817	1A	504761192	0.166867	0.0874439	446	0.995843	-0.349743	1
Tdurum_contig29616_844	1A	504761114	0.166867	0.0874439	446	0.995843	0.349743	1
Tdurum_contig64955_285	1B	554185271	0.166867	0.0874439	446	0.995843	0.349743	1
Kukri_c91605_378	6A	43893245	0.16706	0.430493	446	0.995843	0.204877	1
BobWhite_c27991_64	3A	248836520	0.167118	0.336323	446	0.995843	-0.532194	1
Excalibur_c26843_713	3B	278869431	0.167118	0.336323	446	0.995843	-0.532194	1
CAP7_c2618_188	5A	587231608	0.167178	0.0717489	446	0.995843	0.379907	1
BS00021895_51	1A	263929140	0.167206	0.269058	446	0.995843	-0.315196	1
BS00022993_51	5B	459074301	0.167276	0.0919283	446	0.995843	-0.289961	1
Excalibur_c27023_134	2A	498879973	0.16728	0.29148	446	0.995843	0.451624	1
RAC875_rep_c69766_246	7A	121280053	0.167862	0.0829596	446	0.995843	0.386908	1
wsnp_Ex_rep_c66540_64820281	7A	121280053	0.167862	0.0829596	446	0.995843	0.386908	1
Kukri_c10065_415	1A	474656532	0.168565	0.0605381	446	0.995843	-0.386323	1
TA004690-1102	1B	583206410	0.168606	0.127803	446	0.995843	-0.380454	1
Tdurum_contig31094_386	1B	481034422	0.168681	0.181614	446	0.995843	0.285069	1
wsnp_Ex_c55051_57706127	3A	21874500	0.168772	0.403587	446	0.995843	0.2361	1
RAC875_rep_c106542_272	2B	718265152	0.168898	0.452915	446	0.995843	0.229035	1
RAC875_c56907_274	7A	6480003	0.169017	0.0605381	446	0.995843	0.327353	1
BobWhite_c1627_567	3B	752282365	0.169237	0.220852	446	0.995843	0.397689	1
Tdurum_contig77275_259	5B	481953393	0.169285	0.362108	446	0.995843	-0.270169	1
IAAV1502	2A	754673073	0.169501	0.183857	446	0.995843	0.274191	1
Tdurum_contig19526_331	7B	146006746	0.16953	0.237668	446	0.995843	-0.258696	1
CAP7_c1748_201	7A	453424082	0.169802	0.356502	446	0.995843	-0.591193	1
RAC875_rep_c113937_102	2A	479629378	0.170014	0.235426	446	0.995843	-0.460442	1
Kukri_c8815_531	4A	47970400	0.170166	0.0751121	446	0.995843	-0.390584	1
Tdurum_contig48260_249	2B	711209624	0.170291	0.170404	446	0.995843	-0.287154	1
Ra_c37969_549	1B	487044743	0.170303	0.457399	446	0.995843	0.249029	1
wsnp_BQ161779B_Ta_2_4	6B	551413422	0.170437	0.197309	446	0.995843	0.291581	1
RAC875_c86069_517	2B	92156020	0.170738	0.180493	446	0.995843	0.305206	1
BS00068659_51	6B	470814628	0.170814	0.363229	446	0.995843	-0.358815	1
Tdurum_contig44400_1556	2A	73256936	0.170942	0.348655	446	0.995843	0.33068	1
RFL_Contig5320_731	5A	41811150	0.171199	0.378924	446	0.995843	0.471326	1
Kukri_rep_c105784_515	4B	85494298	0.17121	0.26009	446	0.995843	0.307412	1
Excalibur_c91154_175	3A	484193589	0.171359	0.374439	446	0.995843	-0.320951	1
BS00080997_51	2A	290653799	0.171523	0.31278	446	0.995843	-0.89456	1
wsnp_Ex_c45617_51361414	2A	359273595	0.171523	0.31278	446	0.995843	0.89456	1
wsnp_Ku_c38662_47257696	2A	362666181	0.171523	0.31278	446	0.995843	0.89456	1
Tdurum_contig10910_1662	2A	362666433	0.171523	0.31278	446	0.995843	0.89456	1
GENE-0940_83	2A	374634661	0.171523	0.31278	446	0.995843	0.89456	1
RAC875_c3102_959	2A	384536070	0.171523	0.31278	446	0.995843	0.89456	1
BobWhite_rep_c63278_349	1B	511074641	0.171692	0.251121	446	0.995843	0.306206	1
Excalibur_c30273_138	5B	17327014	0.17177	0.358744	446	0.995843	0.198732	1
CAP12_rep_c6090_261	3A	16511936	0.171935	0.0997758	446	0.995843	0.395017	1
BS00022949_51	2A	87191131	0.172008	0.275785	446	0.995843	-0.241821	1
Excalibur_s107771_77	1A	293834842	0.173081	0.143498	446	0.995843	0.381439	1
wsnp_Ra_c26091_35652620	5A	474192591	0.173104	0.446188	446	0.995843	-0.208103	1
Tdurum_contig82242_224	3B	27343778	0.173795	0.343049	446	0.995843	-0.24849	1
IACX9184	6B	428992755	0.173828	0.232063	446	0.995843	0.236478	1
IACX287	4A	60065760	0.174048	0.226457	446	0.995843	-0.590998	1
GENE-1624_193	3B	517513085	0.174058	0.261211	446	0.995843	0.312389	1
BS00091561_51	4A	703802646	0.174231	0.463004	446	0.995843	-0.234086	1
Tdurum_contig93100_149	4A	703802646	0.174231	0.463004	446	0.995843	-0.234086	1
wsnp_Ex_c14529_22547438	3B	574995860	0.174594	0.127803	446	0.995843	-0.307999	1
Kukri_rep_c69028_347	3A	2919759	0.174689	0.307175	446	0.995843	0.225111	1
wsnp_Ex_c5378_9504586	3B	493076206	0.174772	0.0717489	446	0.995843	0.436687	1
Kukri_c27495_816	1B	185982966	0.174793	0.0605381	446	0.995843	0.559722	1
RAC875_c54465_101	6A	202837182	0.175086	0.121076	446	0.995843	0.520571	1
wsnp_RFL_Contig2338_1839077	3A	89907739	0.17532	0.446188	446	0.995843	-0.345987	1
wsnp_Ex_c8913_14881924	4B	45210578	0.175642	0.0650224	446	0.995843	-0.372013	1
wsnp_Ex_c1395_2672002	7A	514795379	0.175923	0.327354	446	0.995843	0.31631	1
TA001130-0135	2A	528487158	0.176308	0.0605381	446	0.995843	0.670469	1
Ex_c18484_2048	3A	527755356	0.176497	0.493274	446	0.995843	-0.33317	1
Ex_c18484_2026	3A	527755378	0.176497	0.493274	446	0.995843	-0.33317	1
wsnp_RFL_Contig1800_931423	7A	564257586	0.177214	0.0986547	446	0.995843	0.348324	1
Tdurum_contig12045_327	6A	3722295	0.177292	0.434978	446	0.995843	-0.379822	1
Excalibur_c25948_366	5A	447309802	0.177626	0.372197	446	0.995843	-0.27784	1
BobWhite_c20346_138	2A	2643749	0.177775	0.482063	446	0.995843	0.230334	1
BS00021689_51	6A	451603110	0.17781	0.106502	446	0.995843	-0.296301	1
Tdurum_contig97388_456	3B	817476445	0.177868	0.226457	446	0.995843	-0.230221	1
Ra_c4096_921	3A	514868979	0.177957	0.34417	446	0.995843	-0.238089	1
BS00022011_51	1B	429202985	0.178806	0.0538117	446	0.995843	0.513153	1
wsnp_Ra_c12183_19587379	5A	542933055	0.179453	0.376682	446	0.995843	0.345178	1
Excalibur_c11264_212	1A	26389541	0.179546	0.432735	446	0.995843	0.219687	1
BS00038218_51	2B	100397161	0.179793	0.244395	446	0.995843	0.260991	1
BS00022625_51	1A	99374536	0.179846	0.0627803	446	0.995843	-0.537068	1
BS00017187_51	7A	163559017	0.179962	0.178251	446	0.995843	0.497385	1
wsnp_Ex_rep_c105541_89932598	1A	318656349	0.180231	0.0818386	446	0.995843	0.821863	1
Tdurum_contig19920_463	4A	663810493	0.180428	0.26009	446	0.995843	-0.211698	1
tplb0056l14_1616	3A	157383527	0.180615	0.0605381	446	0.995843	0.533301	1
RAC875_c4668_771	6A	3721727	0.180884	0.220852	446	0.995843	-0.245466	1
RAC875_c2370_250	6B	579815311	0.180937	0.173767	446	0.995843	-0.286016	1
Kukri_c2700_1137	6A	540190678	0.180976	0.0695067	446	0.995843	-0.498025	1
Tdurum_contig42125_5692	6A	540207457	0.180976	0.0695067	446	0.995843	0.498025	1
Tdurum_contig43475_978	3A	565491297	0.181459	0.168161	446	0.995843	0.307823	1
Excalibur_c6111_411	2B	622190067	0.181597	0.174888	446	0.995843	0.294288	1
RAC875_rep_c105927_650	5B	699921376	0.181679	0.29148	446	0.995843	-0.218741	1
Kukri_c3734_438	7B	1247784	0.181679	0.29148	446	0.995843	-0.218741	1
wsnp_Ex_c6563_11378632	1A	524889272	0.181925	0.359865	446	0.995843	-0.240581	1
wsnp_Ra_c19660_28866961	5B	669757857	0.182112	0.0874439	446	0.995843	-0.487984	1
Kukri_c47328_133	7A	470793353	0.182263	0.338565	446	0.995843	0.274042	1
Excalibur_c56097_168	1A	465609000	0.183014	0.376682	446	0.995843	0.263262	1
IAAV5674	2A	678227371	0.183077	0.151345	446	0.995843	-0.524156	1
Kukri_c10377_112	6A	14384714	0.183081	0.226457	446	0.995843	-0.287081	1
Kukri_c7804_2504	3B	460625363	0.183362	0.242152	446	0.995843	0.239591	1
BS00066628_51	5B	280613932	0.183398	0.059417	446	0.995843	0.311174	1
wsnp_Ex_c27150_36365659	3A	563085418	0.183541	0.293722	446	0.995843	0.411826	1
Excalibur_c10470_1318	3B	164851990	0.184068	0.446188	446	0.995843	-0.255655	1
wsnp_JD_c12346_12606967	2A	740321865	0.184088	0.251121	446	0.995843	0.259333	1
RAC875_c13116_943	2A	74041294	0.184183	0.401345	446	0.995843	0.276278	1
Excalibur_c64439_87	1A	521231019	0.184766	0.331839	446	0.995843	0.301344	1
RAC875_c38494_52	6A	13054218	0.18483	0.105381	446	0.995843	0.304855	1
BobWhite_c16071_165	3A	43045358	0.185265	0.116592	446	0.995843	0.284924	1
Ku_c3385_521	4B	563053946	0.185363	0.15583	446	0.995843	-0.310844	1
Kukri_c19878_4002	6A	580832054	0.18546	0.368834	446	0.995843	-0.201957	1
Ex_c5177_1092	7A	621005325	0.185696	0.446188	446	0.995843	-0.572475	1
TA003210-1094	Unknown	118473129	0.186048	0.414798	446	0.995843	0.308439	1
BS00003455_51	7A	715979988	0.186054	0.100897	446	0.995843	-0.379187	1
BobWhite_c1635_691	7A	715980652	0.186054	0.100897	446	0.995843	0.379187	1
RAC875_rep_c108445_772	6A	29436895	0.186314	0.264574	446	0.995843	-0.459484	1
BS00091668_51	6A	30332342	0.186314	0.264574	446	0.995843	0.459484	1
Excalibur_c32726_279	1B	183167696	0.186726	0.313901	446	0.995843	-0.430824	1
Tdurum_contig42755_886	1B	545490826	0.187265	0.0908072	446	0.995843	0.333197	1
wsnp_Ex_c64327_63176640	1A	18551823	0.187506	0.0672646	446	0.995843	0.413501	1
RAC875_c34939_86	7A	722269554	0.187513	0.199552	446	0.995843	-0.233738	1
RAC875_c49370_205	4A	624119889	0.188182	0.112108	446	0.995843	0.301066	1
BobWhite_c17476_149	2A	77109254	0.188584	0.100897	446	0.995843	-0.293115	1
Kukri_c54467_100	1A	369490140	0.188833	0.0852018	446	0.995843	0.58744	1
wsnp_Ex_rep_c69738_68695568	1A	369490140	0.188833	0.0852018	446	0.995843	0.58744	1
Kukri_c9262_401	4A	549274617	0.189034	0.289238	446	0.995843	-0.424621	1
GENE-2957_288	4A	165183774	0.189283	0.0919283	446	0.995843	0.574811	1
Tdurum_contig48451_434	2B	74998046	0.189313	0.219731	446	0.995843	-0.28967	1
wsnp_Ex_c66052_64232430	2B	74998046	0.189313	0.219731	446	0.995843	-0.28967	1
Tdurum_contig61856_628	7B	687870746	0.189412	0.261211	446	0.995843	0.424482	1
wsnp_Ex_c2749_5091813	1A	90552528	0.190112	0.0627803	446	0.995843	-0.504508	1
Excalibur_c46143_143	2B	174688986	0.190324	0.11435	446	0.995843	0.483351	1
wsnp_RFL_Contig2808_2585736	1A	295475793	0.190929	0.188341	446	0.995843	-0.313678	1
RAC875_c49760_107	1A	302025630	0.190929	0.188341	446	0.995843	-0.313678	1
Kukri_c609_328	1A	302402524	0.190929	0.188341	446	0.995843	0.313678	1
wsnp_Ex_rep_c66903_65319487	5A	445193090	0.19106	0.192825	446	0.995843	-0.271066	1
wsnp_Ex_c13485_21225504	5B	559774395	0.191138	0.32287	446	0.995843	0.239738	1
IAAV3238	2A	706054324	0.191153	0.0560538	446	0.995843	-0.567771	1
Tdurum_contig4951_694	3B	51170536	0.191229	0.0627803	446	0.995843	0.416473	1
BS00107555_51	2A	86711316	0.191313	0.43722	446	0.995843	0.330187	1
wsnp_Ex_rep_c104327_89077792	3A	636029323	0.191357	0.378924	446	0.995843	0.28917	1
RAC875_c14064_177	7B	715514754	0.191818	0.159193	446	0.995843	0.308188	1
BS00032830_51	3B	108448586	0.192092	0.170404	446	0.995843	-0.471833	1
Ku_c72511_106	1A	584667505	0.192225	0.280269	446	0.995843	-0.295011	1
Kukri_c29415_392	7A	664107868	0.19242	0.192825	446	0.995843	0.265663	1
Excalibur_c29766_663	2B	296074329	0.192697	0.0515695	446	0.995843	0.474662	1
Kukri_c1460_1032	2B	632681611	0.193103	0.219731	446	0.995843	-0.354587	1
wsnp_RFL_Contig1892_1042675	2A	732313173	0.193384	0.107623	446	0.995843	0.297194	1
Excalibur_c15412_728	2B	153482517	0.193645	0.293722	446	0.995843	0.250609	1
wsnp_Ex_c57094_58953404	5A	10358204	0.193702	0.215247	446	0.995843	0.215117	1
RAC875_c43643_176	1A	475396382	0.19371	0.152466	446	0.995843	-0.324386	1
Excalibur_rep_c74900_73	4A	618806418	0.194011	0.0874439	446	0.995843	-0.307443	1
Excalibur_c8486_471	7B	3355460	0.194028	0.455157	446	0.995843	-0.22666	1
Kukri_c7119_392	1A	531338114	0.194092	0.174888	446	0.995843	0.287258	1
Kukri_c17396_2448	5A	527524487	0.194137	0.495516	446	0.995843	0.242679	1
Excalibur_c37642_1416	5A	527525039	0.194137	0.495516	446	0.995843	0.242679	1
Kukri_rep_c113115_261	5B	542899954	0.194137	0.495516	446	0.995843	0.242679	1
Kukri_c20060_350	6B	656778014	0.194311	0.439462	446	0.995843	-0.252304	1
Kukri_c97631_275	2B	637398942	0.19473	0.244395	446	0.995843	0.310729	1
BobWhite_c8188_549	1B	434330154	0.194822	0.0650224	446	0.995843	0.381537	1
Ku_c10172_1384	7B	714384054	0.194822	0.0650224	446	0.995843	0.381537	1
Ra_c68_1178	5A	436535519	0.194933	0.307175	446	0.995843	0.2969	1
Kukri_rep_c96113_76	2A	611696920	0.19499	0.246637	446	0.995843	-0.275925	1
GENE-1015_49	2B	143571924	0.195102	0.159193	446	0.995843	-0.289035	1
BobWhite_c3564_81	7B	538479269	0.195583	0.311659	446	0.995843	0.449758	1
Ex_c47250_1597	3A	649242755	0.195853	0.210762	446	0.995843	-0.345638	1
Kukri_c4352_194	7B	715531382	0.196036	0.0627803	446	0.995843	0.388511	1
wsnp_Ku_c7197_12439730	4A	112918206	0.196434	0.244395	446	0.995843	0.324766	1
Excalibur_c27376_74	1A	578680505	0.196546	0.226457	446	0.995843	-0.444643	1
tplb0024i15_1754	1B	483911982	0.196612	0.0650224	446	0.995843	-0.396016	1
Kukri_c46932_125	5B	528633957	0.1968	0.399103	446	0.995843	0.195693	1
RFL_Contig5290_1493	2B	198190181	0.19685	0.197309	446	0.995843	-0.361275	1
BS00099497_51	6B	465205115	0.196882	0.329596	446	0.995843	-0.284699	1
IACX1412	2A	104509474	0.197497	0.459641	446	0.995843	-0.271334	1
BS00011545_51	2A	691355371	0.197509	0.428251	446	0.995843	-0.260256	1
wsnp_Ex_c7003_12065828	2B	205399043	0.197546	0.245516	446	0.995843	-0.287974	1
Excalibur_c17348_264	6A	589414058	0.197562	0.118834	446	0.995843	-0.267267	1
BS00098432_51	5B	687476619	0.197675	0.147982	446	0.995843	-0.24561	1
CAP8_c8935_183	7A	717986610	0.197933	0.319507	446	0.995843	0.406538	1
wsnp_Ex_c41953_48657850	1A	531430297	0.198304	0.434978	446	0.995843	-0.190317	1
Tdurum_contig62599_415	6A	588260181	0.198724	0.0560538	446	0.995843	-0.492248	1
RAC875_c3302_1411	2A	65640123	0.198751	0.181614	446	0.995843	-0.286525	1
Kukri_c16197_1315	5A	408489714	0.198787	0.233184	446	0.995843	-0.294338	1
wsnp_RFL_Contig3759_4027999	6A	29438654	0.198999	0.266816	446	0.995843	-0.452157	1
Tdurum_contig25770_308	6A	29436298	0.198999	0.266816	446	0.995843	0.452157	1
wsnp_Ex_c21499_30644485	3A	233220417	0.199085	0.329596	446	0.995843	-0.58241	1
Kukri_c17377_1826	4A	268995669	0.199689	0.204036	446	0.995843	-0.487144	1
Kukri_c27822_55	4B	197219549	0.199689	0.204036	446	0.995843	-0.487144	1
IACX269	4B	298448997	0.199689	0.204036	446	0.995843	-0.487144	1
Kukri_c66171_54	2A	747874679	0.199689	0.204036	446	0.995843	0.487144	1
RAC875_c42948_311	4B	225689956	0.199689	0.204036	446	0.995843	0.487144	1
RAC875_c3299_226	4B	249869024	0.199689	0.204036	446	0.995843	0.487144	1
RAC875_c46131_146	4B	281273103	0.199689	0.204036	446	0.995843	0.487144	1
Kukri_c5149_2346	4B	313104458	0.199689	0.204036	446	0.995843	0.487144	1
Tdurum_contig44900_441	2A	87191675	0.199719	0.191704	446	0.995843	0.242686	1
wsnp_Ra_c8465_14340896	5B	536385977	0.19982	0.154709	446	0.995843	0.255748	1
RAC875_c35122_401	3A	30301598	0.19993	0.0896861	446	0.995843	0.292422	1
Tdurum_contig46797_585	2A	43936644	0.200077	0.381166	446	0.995843	-0.172824	1
wsnp_JD_c930_1368255	2B	18335822	0.200251	0.0639013	446	0.995843	0.474395	1
RAC875_c61824_194	2A	753078240	0.200483	0.127803	446	0.995843	-0.272243	1
wsnp_Ex_c6611_11452297	1B	481034497	0.200741	0.44843	446	0.995843	0.246233	1
Kukri_c96159_197	4A	636317769	0.200785	0.348655	446	0.995843	0.188689	1
Kukri_rep_c101529_1199	2B	653319997	0.20082	0.430493	446	0.995843	-0.25561	1
Kukri_c7633_724	5A	403385695	0.200874	0.251121	446	0.995843	0.237109	1
RAC875_c64596_302	7B	590850279	0.2009	0.2287	446	0.995843	0.199388	1
Tdurum_contig51167_390	1A	545579325	0.200978	0.429372	446	0.995843	-0.331651	1
Tdurum_contig51167_534	1A	545579418	0.200978	0.429372	446	0.995843	-0.331651	1
RAC875_c67063_703	7A	108866724	0.200979	0.484305	446	0.995843	0.233489	1
wsnp_Ex_c1011_1931797	Unknown	130828668	0.201144	0.058296	446	0.995843	-0.334373	1
RAC875_c100059_123	1A	525236638	0.201291	0.446188	446	0.995843	0.287107	1
BobWhite_c42198_254	6A	98504740	0.201984	0.105381	446	0.995843	-0.30239	1
wsnp_Ex_rep_c101581_86924089	2B	709165782	0.202069	0.399103	446	0.995843	0.230924	1
Tdurum_contig55009_1153	1A	363588458	0.202079	0.141256	446	0.995843	-0.359868	1
wsnp_Ex_c4605_8241260	1A	363588458	0.202079	0.141256	446	0.995843	-0.359868	1
RAC875_c17182_600	7B	1246593	0.202464	0.0807175	446	0.995843	0.353099	1
Kukri_c12219_112	5B	428124513	0.202533	0.199552	446	0.995843	-0.297231	1
Kukri_c61145_373	2B	334824724	0.202787	0.121076	446	0.995843	-0.269253	1
RAC875_rep_c70116_1430	2A	28615885	0.202952	0.300448	446	0.995843	-0.321782	1
wsnp_Ex_c18941_27840933	5A	511656695	0.203097	0.112108	446	0.995843	0.270371	1
Tdurum_contig60866_667	5A	579589816	0.203176	0.181614	446	0.995843	0.24429	1
CAP8_c3013_117	5A	536115556	0.20324	0.325112	446	0.995843	-0.246704	1
BS00016407_51	3B	55504079	0.203269	0.215247	446	0.995843	0.235627	1
Ra_c48730_581	3A	558918301	0.203844	0.0751121	446	0.995843	-0.623807	1
Kukri_c3018_865	6A	96336989	0.203883	0.29148	446	0.995843	-0.238113	1
Tdurum_contig42510_1113	1A	528297395	0.203943	0.399103	446	0.995843	-0.438988	1
Kukri_c46932_65	5B	528633897	0.204288	0.396861	446	0.995843	-0.192483	1
RAC875_c50928_292	7A	721720517	0.204672	0.103139	446	0.995843	-0.314354	1
wsnp_Ex_c3201_5910642	1A	571925166	0.204681	0.132287	446	0.995843	0.338261	1
wsnp_Ex_c3016_5573835	1B	128835061	0.204735	0.100897	446	0.995843	-0.455686	1
RAC875_c31364_576	1A	318107252	0.20561	0.356502	446	0.995843	0.393974	1
Kukri_c95103_97	5B	525792061	0.205936	0.165919	446	0.995843	-0.226065	1
Excalibur_c46261_342	5A	657079747	0.20609	0.365471	446	0.995843	-0.223959	1
Ex_c11930_509	1B	563737735	0.206412	0.152466	446	0.995843	0.270544	1
Tdurum_contig12263_179	7A	61415832	0.206828	0.058296	446	0.995843	-0.347493	1
Kukri_c34083_349	6A	568274036	0.207022	0.17713	446	0.995843	0.279328	1
CAP8_c1410_173	4A	151033645	0.207088	0.0717489	446	0.995843	-0.364489	1
BobWhite_c17260_218	4A	155978642	0.207088	0.0717489	446	0.995843	-0.364489	1
Kukri_c35451_437	1B	654495575	0.207147	0.450673	446	0.995843	-0.232126	1
RAC875_rep_c98040_163	1B	505494344	0.207296	0.163677	446	0.995843	-0.310128	1
Jagger_c1077_98	6B	533134511	0.20744	0.457399	446	0.995843	0.207127	1
Tdurum_contig52622_478	7A	726483055	0.207472	0.0650224	446	0.995843	0.396342	1
BobWhite_c22572_782	4A	534778408	0.207565	0.349776	446	0.995843	0.19537	1
wsnp_Ex_c11873_19047792	6A	176425414	0.208303	0.237668	446	0.995843	0.305491	1
wsnp_Ex_rep_c77942_74309566	6A	176864438	0.208303	0.237668	446	0.995843	0.305491	1
BS00030998_51	6A	81353726	0.208604	0.474215	446	0.995843	0.302346	1
Kukri_rep_c71778_644	7B	1246702	0.208713	0.0874439	446	0.995843	0.333249	1
Excalibur_c21739_688	7B	616297909	0.208716	0.29148	446	0.995843	-0.211639	1
Excalibur_c44668_382	1A	507957854	0.208743	0.14574	446	0.995843	0.236997	1
Ex_c6196_971	7A	90255957	0.209063	0.369955	446	0.995843	-0.31039	1
wsnp_RFL_Contig2914_2757372	2B	727248882	0.209098	0.266816	446	0.995843	0.251898	1
Ra_c6700_406	2A	165834264	0.209438	0.199552	446	0.995843	-0.33188	1
Kukri_rep_c68124_672	2B	211580647	0.209438	0.199552	446	0.995843	0.33188	1
Tdurum_contig50509_805	2B	211585025	0.209438	0.199552	446	0.995843	0.33188	1
GENE-1147_486	2B	156604293	0.20948	0.330717	446	0.995843	-0.28739	1
wsnp_BF474379A_Ta_2_2	7A	577476504	0.210214	0.311659	446	0.995843	-0.357268	1
RAC875_c30027_381	3A	1025764	0.210348	0.266816	446	0.995843	0.266651	1
GENE-1375_20	2A	674724998	0.210368	0.262332	446	0.995843	0.318523	1
Tdurum_contig4567_172	5A	427405853	0.210709	0.201794	446	0.995843	-0.296821	1
RAC875_rep_c73777_410	2A	691355365	0.210748	0.430493	446	0.995843	0.252055	1
BS00011579_51	2A	691355404	0.210748	0.430493	446	0.995843	0.252055	1
Tdurum_contig82378_561	4B	33909147	0.210967	0.32287	446	0.995843	-0.284814	1
RAC875_c52266_76	7B	187812068	0.211387	0.132287	446	0.995843	0.268071	1
RAC875_c96399_610	2A	755026158	0.211406	0.141256	446	0.995843	0.249799	1
Kukri_rep_c108200_226	4A	609046041	0.211618	0.267937	446	0.995843	-0.378949	1
BS00034554_51	6B	664418238	0.211782	0.411435	446	0.995843	0.326534	1
Ra_c11613_81	1A	541108570	0.211954	0.0683857	446	0.995843	-0.331809	1
IAAV7226	5B	540048744	0.211971	0.286996	446	0.995843	0.220432	1
CAP7_c122_102	7B	135379299	0.212226	0.325112	446	0.995843	0.230134	1
Tdurum_contig28644_90	7B	135379387	0.212226	0.325112	446	0.995843	0.230134	1
Tdurum_contig10499_1207	6A	534107625	0.21246	0.0829596	446	0.995843	-0.301591	1
Tdurum_contig13606_928	4A	61284434	0.213309	0.316143	446	0.995843	-0.323843	1
wsnp_Ku_c3849_7064369	5A	287663132	0.2134	0.327354	446	0.995843	0.358154	1
Ku_c12345_328	3B	714686210	0.213826	0.493274	446	0.995843	-0.22153	1
Excalibur_c8919_345	2A	766503266	0.213898	0.235426	446	0.995843	-0.421142	1
Ku_c13107_579	1A	497825070	0.213952	0.073991	446	0.995843	0.291035	1
Kukri_c11415_1074	4B	524051949	0.214071	0.389013	446	0.995843	0.350477	1
Kukri_c859_793	5B	243136812	0.214096	0.320628	446	0.995843	-0.376284	1
JG_c1476_95	4A	459361169	0.214151	0.365471	446	0.995843	-0.60937	1
Excalibur_c13276_1322	4A	39834867	0.214274	0.266816	446	0.995843	-0.470793	1
RAC875_c28144_448	7A	500533609	0.214503	0.0807175	446	0.995843	0.541221	1
Excalibur_c109258_1038	7A	501641952	0.214503	0.0807175	446	0.995843	0.541221	1
Excalibur_c3698_739	7A	695779767	0.214672	0.470852	446	0.995843	-0.19559	1
Tdurum_contig70306_425	2A	73236640	0.214736	0.182735	446	0.995843	0.539525	1
IACX7540	Unknown	88514844	0.214761	0.384529	446	0.995843	0.354515	1
RAC875_c19332_645	7A	685826817	0.214907	0.0672646	446	0.995843	0.390304	1
Tdurum_contig15970_607	1A	312703510	0.215063	0.118834	446	0.995843	0.312499	1
Excalibur_rep_c115852_82	5B	513102659	0.215197	0.457399	446	0.995843	0.207477	1
TA001684-0426	4A	103606602	0.21531	0.0560538	446	0.995843	0.528565	1
RAC875_c9899_510	1A	384506988	0.215327	0.0852018	446	0.995843	0.432841	1
Tdurum_contig1002_149	3A	209260707	0.215405	0.123318	446	0.995843	-0.337468	1
BS00049570_51	3B	252052917	0.215405	0.123318	446	0.995843	0.337468	1
Excalibur_c61285_135	3B	521614212	0.216247	0.309417	446	0.995843	-0.26241	1
wsnp_Ex_c14202_22144844	3A	650473920	0.216306	0.374439	446	0.995843	0.241036	1
BobWhite_c38340_243	4B	438790082	0.216343	0.408072	446	0.995843	0.26326	1
IAAV4286	3A	517064649	0.216483	0.0941704	446	0.995843	-0.366329	1
BobWhite_c5235_710	7A	638267071	0.216577	0.290359	446	0.995843	-0.21387	1
BS00072296_51	3A	646935734	0.216757	0.280269	446	0.995843	-0.315409	1
Ex_c1477_2056	3B	154385303	0.216862	0.206278	446	0.995843	-0.829021	1
Ku_c46571_2583	3A	650018786	0.217016	0.17713	446	0.995843	0.258358	1
CAP8_c460_228	7A	675936416	0.21732	0.0695067	446	0.995843	0.330272	1
Kukri_c22002_793	2B	449563285	0.217602	0.376682	446	0.995843	0.319494	1
Kukri_rep_c85389_715	2B	105765207	0.21765	0.38565	446	0.995843	0.252367	1
wsnp_Ex_c3096_5709369	3B	588922112	0.217691	0.140135	446	0.995843	-0.321783	1
IAAV136	4A	727217373	0.217852	0.369955	446	0.995843	0.192886	1
Tdurum_contig76683_147	7A	562101663	0.217953	0.0526906	446	0.995843	0.704953	1
Ex_c4208_839	2B	469401122	0.218295	0.100897	446	0.995843	0.32111	1
Kukri_c29396_58	7A	683873885	0.218401	0.188341	446	0.995843	0.21647	1
RAC875_c42756_168	4A	488397061	0.218447	0.168161	446	0.995843	0.693197	1
GENE-1805_65	3B	556562891	0.2187	0.217489	446	0.995843	-0.331733	1
Kukri_c24295_437	5A	468109274	0.219145	0.154709	446	0.995843	0.471228	1
wsnp_Ex_c6739_11646407	4B	16671925	0.219285	0.29148	446	0.995843	0.182269	1
BS00043103_51	2B	181230947	0.219389	0.421525	446	0.995843	-0.332048	1
Kukri_c67383_102	1A	521616894	0.219535	0.147982	446	0.995843	-0.300193	1
Excalibur_c4705_660	2A	4100312	0.219552	0.0639013	446	0.995843	0.48576	1
wsnp_Ku_c3755_6908477	1B	168400219	0.219884	0.365471	446	0.995843	-0.420945	1
Excalibur_c12132_157	5B	178422397	0.219884	0.365471	446	0.995843	0.420945	1
RAC875_c6006_105	3A	711943214	0.220116	0.0560538	446	0.995843	-0.37864	1
Kukri_rep_c69028_1398	3A	2917725	0.220388	0.403587	446	0.995843	-0.204273	1
RAC875_c6565_129	5A	21487335	0.220394	0.112108	446	0.995843	-0.251502	1
Kukri_c32307_481	5B	677906196	0.220653	0.17713	446	0.995843	-0.278742	1
TA005332-1378	6B	73328109	0.220653	0.17713	446	0.995843	-0.278742	1
Kukri_rep_c83485_398	2A	73256957	0.220684	0.0964126	446	0.995843	-0.312221	1
BS00097267_51	3A	691995138	0.220995	0.226457	446	0.995843	0.242685	1
BS00074855_51	5A	571367597	0.221024	0.262332	446	0.995843	-0.206625	1
Excalibur_c34697_831	1B	520384943	0.221179	0.266816	446	0.995843	-0.277529	1
wsnp_CAP11_c651_429138	7A	222482657	0.221183	0.183857	446	0.995843	-0.261602	1
wsnp_Ku_rep_c72700_72370664	3A	579526758	0.221393	0.100897	446	0.995843	-0.335035	1
BS00083146_51	2A	58261376	0.221402	0.174888	446	0.995843	0.266458	1
wsnp_Ex_c22645_31845564	2A	58261376	0.221402	0.174888	446	0.995843	0.266458	1
wsnp_RFL_Contig3085_3007861	2B	92439633	0.221402	0.174888	446	0.995843	0.266458	1
RAC875_c17189_155	6B	159178801	0.221484	0.0852018	446	0.995843	-0.334416	1
IACX9353	7B	681722223	0.221626	0.0896861	446	0.995843	-0.389451	1
Tdurum_contig10380_278	2A	683324128	0.221651	0.107623	446	0.995843	0.397554	1
Kukri_rep_c106948_103	3A	362973210	0.221732	0.0762332	446	0.995843	-0.312913	1
Excalibur_c12875_1573	3A	2913912	0.221758	0.345291	446	0.995843	0.2608	1
Tdurum_contig64407_219	6A	29162623	0.221838	0.451794	446	0.995843	-0.293008	1
Kukri_s116811_172	2A	590604161	0.222002	0.058296	446	0.995843	0.305094	1
BS00009247_51	2A	691355371	0.222256	0.430493	446	0.995843	0.243336	1
RAC875_c12920_245	2A	632619776	0.222278	0.365471	446	0.995843	-0.250654	1
IACX333	3A	666048033	0.222373	0.317265	446	0.995843	0.208805	1
RAC875_c22549_1037	6A	96111699	0.22243	0.264574	446	0.995843	0.261119	1
Kukri_rep_c105704_342	7B	688932138	0.222503	0.0986547	446	0.995843	0.295377	1
Kukri_c39223_831	1B	635052360	0.222583	0.143498	446	0.995843	-0.24092	1
RAC875_c76533_442	2A	62685178	0.22333	0.159193	446	0.995843	0.31778	1
BS00057746_51	3B	818196268	0.223347	0.421525	446	0.995843	-0.245112	1
Excalibur_c38928_307	6A	66194723	0.223617	0.414798	446	0.995843	0.168177	1
wsnp_Ex_rep_c110196_92676847	Unknown	121546895	0.223822	0.170404	446	0.995843	-0.196902	1
Tdurum_contig47120_587	5A	555941912	0.224651	0.195067	446	0.995843	0.24876	1
wsnp_Ex_c7216_12391182	7A	516504537	0.224702	0.2713	446	0.995843	0.222271	1
BS00021939_51	5A	399959822	0.22479	0.125561	446	0.995843	-0.306507	1
wsnp_Ex_c6356_11055912	6A	481160820	0.224861	0.457399	446	0.995843	-0.244769	1
wsnp_Ex_c17576_26303707	2A	518295653	0.225052	0.213004	446	0.995843	0.255541	1
RAC875_c25507_551	1A	467216371	0.225125	0.374439	446	0.995843	-0.180794	1
Tdurum_contig54634_815	2B	30118002	0.22529	0.357623	446	0.995843	-0.332255	1
Excalibur_rep_c113914_309	Unknown	24958828	0.22529	0.357623	446	0.995843	-0.332255	1
BobWhite_c22036_399	5B	614688412	0.225353	0.0874439	446	0.995843	0.283416	1
Kukri_rep_c103366_421	5B	562676620	0.225618	0.343049	446	0.995843	0.202279	1
BobWhite_c14495_230	7A	11988142	0.225698	0.195067	446	0.995843	-0.200134	1
Tdurum_contig58293_437	5B	663937265	0.225749	0.477578	446	0.995843	-0.202094	1
wsnp_BG313767B_Ta_2_1	1A	472705225	0.225749	0.105381	446	0.995843	0.470268	1
BobWhite_c9317_397	3A	169300890	0.225947	0.316143	446	0.995843	-0.893828	1
Tdurum_contig47576_291	5B	600868821	0.226184	0.255605	446	0.995843	-0.251651	1
Kukri_c39759_102	7B	522079808	0.226257	0.199552	446	0.995843	-0.448086	1
Kukri_c27433_2206	4A	625653656	0.226489	0.105381	446	0.995843	-0.337025	1
RAC875_c17575_2549	4A	625655257	0.226489	0.105381	446	0.995843	-0.337025	1
Kukri_c27433_947	4A	625654966	0.226489	0.105381	446	0.995843	0.337025	1
RAC875_c9150_2945	5B	457946585	0.226541	0.317265	446	0.995843	-0.236573	1
Kukri_c16094_799	2A	762502873	0.226775	0.346413	446	0.995843	-0.185294	1
RAC875_c82493_67	3A	348235	0.226789	0.107623	446	0.995843	-0.269579	1
Excalibur_rep_c107144_405	1A	369492426	0.227372	0.130045	446	0.995843	-0.324972	1
wsnp_Ku_c47386_53862969	1A	369492426	0.227372	0.130045	446	0.995843	-0.324972	1
BS00023144_51	2A	741233563	0.227608	0.183857	446	0.995843	0.264181	1
IACX6116	5A	608445111	0.227665	0.284753	446	0.995843	0.198157	1
Kukri_c23525_898	7B	433886349	0.22771	0.108744	446	0.995843	-0.278126	1
BS00004466_51	6A	594452165	0.227731	0.179372	446	0.995843	0.23074	1
BS00001450_51	7A	703140628	0.227755	0.23991	446	0.995843	-0.329894	1
BobWhite_c6690_965	Unknown	163762728	0.227755	0.23991	446	0.995843	-0.329894	1
BS00103166_51	1B	505493741	0.227782	0.168161	446	0.995843	-0.287709	1
CAP7_c4833_141	1A	22518332	0.227903	0.196188	446	0.995843	0.251268	1
RAC875_c1215_1525	6A	29439007	0.228028	0.269058	446	0.995843	0.415608	1
wsnp_Ex_c5634_9906981	1A	313881719	0.228447	0.156951	446	0.995843	0.316868	1
wsnp_Ex_c7071_12171619	7A	673505693	0.228679	0.467489	446	0.995843	0.288689	1
BobWhite_c26569_190	1B	632150609	0.228786	0.0908072	446	0.995843	-0.474664	1
Kukri_rep_c110838_253	7A	123342754	0.229324	0.14574	446	0.995843	0.261865	1
Kukri_c32927_363	5A	665813796	0.229637	0.205157	446	0.995843	0.530421	1
BobWhite_c46028_206	2A	514332256	0.229804	0.0784753	446	0.995843	-0.298664	1
D_GCE8AKX01EG53N_294	7A	145818876	0.230176	0.470852	446	0.995843	0.203471	1
GENE-4774_69	3A	69515359	0.230516	0.184978	446	0.995843	0.425353	1
GENE-1999_98	2B	29955444	0.230539	0.0941704	446	0.995843	-0.268604	1
BS00107766_51	4A	592217685	0.230598	0.336323	446	0.995843	0.254451	1
wsnp_Ex_c20370_29434410	2A	84092589	0.230873	0.0650224	446	0.995843	-0.347794	1
BS00010055_51	2B	74274467	0.231034	0.100897	446	0.995843	-0.280527	1
IACX8565	2B	74274467	0.231034	0.100897	446	0.995843	-0.280527	1
RAC875_c32848_578	1B	582818247	0.231209	0.302691	446	0.995843	0.242788	1
Excalibur_rep_c69187_151	2A	405132024	0.23133	0.112108	446	0.995843	0.267388	1
wsnp_Ex_c9133_15199135	2B	382359156	0.23133	0.112108	446	0.995843	0.267388	1
BS00111196_51	6A	20474022	0.231491	0.330717	446	0.995843	-0.248355	1
Kukri_rep_c72379_482	3A	645305825	0.231553	0.0762332	446	0.995843	-0.356188	1
wsnp_JD_c6331_7499060	1B	541396099	0.231623	0.0605381	446	0.995843	-0.486039	1
wsnp_JD_rep_c63810_40704815	3B	703952989	0.231629	0.0919283	446	0.995843	0.358764	1
wsnp_RFL_Contig2148_1449634	7B	381960578	0.231637	0.336323	446	0.995843	-0.263118	1
TA013656-0196	5B	313497061	0.231952	0.484305	446	0.995843	0.312555	1
RAC875_c25305_754	3A	429616777	0.23204	0.253363	446	0.995843	-0.296191	1
Kukri_c86043_197	3B	816346461	0.232285	0.0807175	446	0.995843	0.396256	1
RAC875_c15975_1208	1A	525526354	0.232496	0.257848	446	0.995843	0.203004	1
Tdurum_contig60549_432	6A	573937419	0.232858	0.192825	446	0.995843	-0.26547	1
RAC875_c12507_531	5A	388408807	0.23286	0.329596	446	0.995843	0.36414	1
GENE-2393_177	4A	54469080	0.232936	0.2287	446	0.995843	-0.487629	1
BobWhite_c44224_71	1A	233270393	0.233151	0.174888	446	0.995843	0.338054	1
wsnp_Ex_c6826_11775106	1A	233270393	0.233151	0.174888	446	0.995843	0.338054	1
Kukri_c3673_2442	3A	49446345	0.234006	0.320628	446	0.995843	-0.22094	1
Excalibur_c2850_126	3B	741880424	0.234354	0.381166	446	0.995843	0.27299	1
Kukri_c27107_760	4B	552242553	0.234675	0.343049	446	0.995843	-0.300579	1
BobWhite_c41847_333	5A	437027138	0.234822	0.262332	446	0.995843	-0.311498	1
Jagger_c8121_167	5B	687486064	0.234875	0.363229	446	0.995843	-0.175059	1
BobWhite_c8249_58	2A	415070809	0.235146	0.221973	446	0.995843	0.27934	1
BS00093966_51	6A	25918131	0.235154	0.426009	446	0.995843	0.360826	1
RAC875_c90431_275	1A	106452888	0.235455	0.0695067	446	0.995843	0.429704	1
Kukri_c264_438	6B	49206517	0.235494	0.13565	446	0.995843	0.791	1
BobWhite_c29908_113	1A	493429521	0.235562	0.0605381	446	0.995843	-0.302365	1
wsnp_Ra_c3270_6136601	1A	493429521	0.235562	0.0605381	446	0.995843	-0.302365	1
TA004185-0427	3B	2649237	0.235782	0.0650224	446	0.995843	0.422107	1
BobWhite_c17953_779	6B	459484335	0.235799	0.380045	446	0.995843	0.319506	1
BobWhite_c4690_121	6A	456846725	0.236061	0.352018	446	0.995843	-0.311227	1
tplb0048c02_530	6B	470813101	0.236061	0.352018	446	0.995843	-0.311227	1
wsnp_Ex_rep_c67299_65844168	1A	523443013	0.236473	0.363229	446	0.995843	0.307781	1
wsnp_Ex_c8976_14963826	4A	731834096	0.236557	0.103139	446	0.995843	0.27095	1
RAC875_rep_c98040_92	1B	505494364	0.23656	0.159193	446	0.995843	-0.299919	1
Excalibur_c64989_250	6A	10542627	0.236841	0.0807175	446	0.995843	-0.285428	1
Tdurum_contig17756_518	4A	720217951	0.236916	0.17713	446	0.995843	0.210597	1
Tdurum_contig81143_961	5A	542778026	0.236947	0.0605381	446	0.995843	-0.356543	1
IACX1897	7B	681542142	0.236965	0.29148	446	0.995843	-0.280349	1
IACX1735	7B	681542270	0.236965	0.29148	446	0.995843	-0.280349	1
RAC875_c8045_231	2A	158794638	0.237544	0.426009	446	0.995843	-0.301748	1
Tdurum_contig28796_163	4B	626252789	0.237627	0.169283	446	0.995843	-0.259072	1
wsnp_RFL_Contig2167_1484520	7A	236258026	0.237839	0.396861	446	0.995843	0.183359	1
wsnp_JD_c38071_27729378	7A	226325628	0.237865	0.457399	446	0.995843	-0.33096	1
IAAV5270	2A	498592240	0.238372	0.327354	446	0.995843	0.27661	1
IAAV6152	3A	481580933	0.23853	0.173767	446	0.995843	0.520653	1
CAP7_c3491_203	2A	498814302	0.238631	0.284753	446	0.995843	0.409574	1
wsnp_Ku_c28854_38769308	6B	667068075	0.23867	0.130045	446	0.995843	0.235289	1
IAAV8377	6B	11662602	0.238677	0.153587	446	0.995843	0.324877	1
Tdurum_contig42517_283	2A	485218502	0.238736	0.246637	446	0.995843	-0.417871	1
tplb0052b04_1651	1A	46746473	0.23884	0.179372	446	0.995843	-0.276996	1
TA006396-1406	2A	578322088	0.239098	0.363229	446	0.995843	0.27093	1
Tdurum_contig56973_413	5B	82402073	0.239172	0.139013	446	0.995843	0.319352	1
Kukri_c15972_390	1B	118432601	0.239291	0.248879	446	0.995843	-0.316292	1
RAC875_c21625_246	1A	465606038	0.239362	0.0964126	446	0.995843	0.268856	1
IACX1471	2A	655433624	0.239453	0.399103	446	0.995843	-0.188365	1
wsnp_Ex_c4244_7662955	5A	487391948	0.239726	0.390135	446	0.995843	0.239891	1
RAC875_c28819_281	5A	468101313	0.23998	0.413677	446	0.995843	0.199183	1
BS00110139_51	5A	399959785	0.240275	0.132287	446	0.995843	-0.287775	1
Ra_c18323_183	1A	351429363	0.240566	0.221973	446	0.995843	-0.221278	1
Tdurum_contig56417_2381	7A	158410224	0.240575	0.0672646	446	0.995843	-0.323039	1
Excalibur_c58555_110	1A	3990074	0.24072	0.318386	446	0.995843	0.215049	1
Tdurum_contig60260_89	3A	34725703	0.241184	0.07287	446	0.995843	0.337645	1
Kukri_c34355_722	7B	523636705	0.241389	0.216368	446	0.995843	-0.211479	1
Tdurum_contig65979_289	7B	523636705	0.241389	0.216368	446	0.995843	-0.211479	1
IACX198	7A	68837894	0.2415	0.0896861	446	0.995843	0.389116	1
Kukri_c38456_181	2A	562062542	0.241521	0.495516	446	0.995843	0.320774	1
RAC875_c2145_92	6A	9005007	0.241523	0.165919	446	0.995843	-0.250837	1
TA001326-1839	6A	9432325	0.241523	0.165919	446	0.995843	-0.250837	1
Excalibur_c9779_465	6A	9431767	0.241523	0.165919	446	0.995843	0.250837	1
wsnp_BF484606A_Ta_2_3	1A	24671098	0.241602	0.115471	446	0.995843	0.24593	1
RFL_Contig5709_3005	3B	11489153	0.241763	0.188341	446	0.995843	-0.19123	1
Kukri_c4892_755	6A	84772410	0.242425	0.282511	446	0.995843	-0.179211	1
Kukri_c21759_1035	3B	385850612	0.242546	0.163677	446	0.995843	0.334733	1
Excalibur_c7742_2189	3B	164849928	0.242591	0.390135	446	0.995843	-0.217267	1
Kukri_c9406_337	6A	597029476	0.242662	0.403587	446	0.995843	-0.207415	1
Kukri_c74485_220	7B	336595028	0.242705	0.336323	446	0.995843	0.383191	1
wsnp_Ex_rep_c66562_64849366	1A	378566016	0.242878	0.257848	446	0.995843	0.614921	1
BobWhite_c13900_53	5A	437909676	0.243126	0.26009	446	0.995843	-0.308511	1
Kukri_c36630_225	5A	437782378	0.243126	0.26009	446	0.995843	0.308511	1
Tdurum_contig31131_198	5B	415187553	0.243171	0.313901	446	0.995843	-0.238276	1
tplb0037a05_913	6A	602637665	0.243228	0.190583	446	0.995843	-0.238327	1
Excalibur_c35713_106	6B	54895207	0.243469	0.302691	446	0.995843	0.185458	1
wsnp_Ex_c3175_5864335	5B	683000647	0.2441	0.0874439	446	0.995843	0.255393	1
GENE-1327_66	4B	567514660	0.244434	0.455157	446	0.995843	-0.236068	1
RAC875_rep_c96822_723	7A	592552682	0.245268	0.116592	446	0.995843	0.295407	1
Kukri_rep_c81545_195	1A	18352672	0.245477	0.235426	446	0.995843	-0.309794	1
RAC875_c59673_188	4A	640171826	0.245878	0.141256	446	0.995843	-0.340176	1
tplb0030k01_447	2A	757560339	0.245909	0.0941704	446	0.995843	0.245898	1
BS00064545_51	7A	186473106	0.246105	0.17713	446	0.995843	0.219634	1
Kukri_rep_c115699_390	2B	88505050	0.246335	0.0605381	446	0.995843	0.531869	1
Kukri_c20107_74	6A	576695654	0.246337	0.470852	446	0.995843	0.185153	1
Excalibur_c19984_1072	4A	2199838	0.246534	0.107623	446	0.995843	-0.275036	1
IACX6124	2B	238699074	0.246677	0.14574	446	0.995843	0.470727	1
wsnp_Ra_c34117_42876812	3A	563084641	0.246797	0.313901	446	0.995843	-0.250415	1
RAC875_c21086_130	3B	248662996	0.246865	0.127803	446	0.995843	-0.301682	1
wsnp_Ex_c34694_42959047	1A	584665888	0.247018	0.374439	446	0.995843	0.17922	1
BS00063679_51	1A	26569445	0.247046	0.421525	446	0.995843	0.185883	1
wsnp_Ex_c2678_4969725	3A	504984553	0.247301	0.334081	446	0.995843	-0.287216	1
Tdurum_contig47006_2711	1A	585259075	0.247324	0.139013	446	0.995843	-0.262173	1
Kukri_rep_c112061_617	3A	490101227	0.247407	0.232063	446	0.995843	-0.221436	1
wsnp_BE443995B_Ta_2_2	3A	490100367	0.247407	0.232063	446	0.995843	0.221436	1
RAC875_c66695_1376	2A	740321676	0.247567	0.163677	446	0.995843	-0.224122	1
BS00003696_51	5A	10352429	0.247907	0.132287	446	0.995843	0.234704	1
Tdurum_contig49572_643	7B	53939369	0.247949	0.217489	446	0.995843	0.237892	1
wsnp_Ex_c42282_48900922	1A	479208374	0.248406	0.156951	446	0.995843	0.223365	1
Kukri_c52952_315	1A	479209030	0.248406	0.156951	446	0.995843	0.223365	1
Excalibur_c58566_284	2B	228828944	0.24854	0.325112	446	0.995843	-0.239181	1
Tdurum_contig53501_505	5A	419730643	0.248604	0.0896861	446	0.995843	0.373069	1
Ra_c105310_668	7A	673053137	0.248821	0.43722	446	0.995843	0.464346	1
RAC875_c10357_732	2A	47903444	0.248878	0.414798	446	0.995843	-0.302968	1
Kukri_c56203_965	2A	47897533	0.248878	0.414798	446	0.995843	0.302968	1
IAAV6777	6A	600476685	0.248901	0.126682	446	0.995843	0.286828	1
Excalibur_c23201_970	2B	65434310	0.248997	0.488789	446	0.995843	-0.200084	1
GENE-4181_430	6A	406355181	0.249074	0.134529	446	0.995843	-0.282477	1
IAAV5567	1A	539860589	0.249251	0.189462	446	0.995843	-0.284353	1
wsnp_Ex_c572_1138503	1A	454315100	0.249927	0.19843	446	0.995843	0.248673	1
RAC875_rep_c105494_293	7B	68820158	0.250395	0.0784753	446	0.995843	0.383454	1
Ku_c17569_905	3A	483544616	0.25108	0.349776	446	0.995843	-0.277655	1
wsnp_JD_c2722_3653988	3A	18358943	0.25109	0.20852	446	0.995843	0.232352	1
wsnp_BF292596A_Ta_1_3	3A	638675685	0.251095	0.0975336	446	0.995843	-0.337015	1
Excalibur_c26527_82	2B	765318692	0.251279	0.43722	446	0.995843	-0.157575	1
wsnp_JD_rep_c53979_36270209	3B	268667187	0.251562	0.318386	446	0.995843	0.434229	1
wsnp_Ex_c6354_11053460	7A	685821880	0.251577	0.0627803	446	0.995843	-0.373183	1
wsnp_Ex_rep_c69799_68761171	2A	670643311	0.251628	0.0515695	446	0.995843	-0.426747	1
RAC875_rep_c113120_326	2A	670642812	0.251628	0.0515695	446	0.995843	0.426747	1
wsnp_Ex_c16963_25554400	5B	454143337	0.251862	0.285874	446	0.995843	0.194438	1
Kukri_c55310_94	5A	592491025	0.251871	0.313901	446	0.995843	0.226856	1
RAC875_c62483_112	3B	2651966	0.25212	0.403587	446	0.995843	-0.201557	1
BS00084715_51	7A	20901282	0.252302	0.412556	446	0.995843	0.265388	1
Tdurum_contig47309_609	7A	20901282	0.252302	0.412556	446	0.995843	0.265388	1
tplb0024i20_953	1A	289822799	0.252696	0.199552	446	0.995843	-0.223141	1
IAAV2366	1A	52278630	0.252813	0.0896861	446	0.995843	-0.308333	1
wsnp_Ex_c13777_21603644	5A	37675860	0.252863	0.109865	446	0.995843	-0.244635	1
TA014611-0432	3B	793042866	0.253245	0.390135	446	0.995843	-0.285111	1
Tdurum_contig28671_295	4A	577120357	0.253256	0.434978	446	0.995843	0.227371	1
Excalibur_c19565_1155	3A	405403934	0.253355	0.466368	446	0.995843	0.583991	1
wsnp_Ex_c12433_19826311	6B	66354114	0.253754	0.237668	446	0.995843	0.246577	1
JD_c48734_1188	3A	709354260	0.253754	0.213004	446	0.995843	0.229535	1
tplb0024j12_840	4A	530445182	0.253835	0.0627803	446	0.995843	-0.50627	1
BobWhite_c48455_818	4A	530445233	0.253835	0.0627803	446	0.995843	-0.50627	1
TA001664-1229	7A	715571613	0.253858	0.2287	446	0.995843	0.193647	1
Kukri_rep_c114890_212	5B	302042895	0.253859	0.374439	446	0.995843	0.202338	1
Excalibur_c33221_681	2B	723084325	0.253898	0.298206	446	0.995843	0.202357	1
Tdurum_contig49737_462	7B	5096372	0.254016	0.180493	446	0.995843	0.410053	1
RAC875_c43717_528	3B	512558310	0.254418	0.302691	446	0.995843	0.279261	1
Tdurum_contig10793_127	5B	599110686	0.255113	0.197309	446	0.995843	-0.233102	1
RFL_Contig2826_614	1B	617347465	0.255166	0.4787	446	0.995843	-0.200568	1
BobWhite_c9563_377	6A	170133185	0.255271	0.244395	446	0.995843	-0.26508	1
wsnp_Ku_rep_c103569_90279488	6A	170133185	0.255271	0.244395	446	0.995843	-0.26508	1
wsnp_Ex_c50022_54446632	6A	170134124	0.255271	0.244395	446	0.995843	-0.26508	1
wsnp_Ex_c21783_30944914	6B	225452086	0.255271	0.244395	446	0.995843	0.26508	1
BS00005860_51	5B	584095967	0.255289	0.0672646	446	0.995843	0.354943	1
Tdurum_contig49575_1237	Unknown	164318835	0.255453	0.112108	446	0.995843	0.291791	1
Kukri_rep_c107435_940	5A	48546004	0.255513	0.353139	446	0.995843	-0.275538	1
wsnp_Ex_rep_c67625_66279491	3B	10363022	0.25555	0.0717489	446	0.995843	0.326003	1
IACX5762	4B	64546039	0.255647	0.340807	446	0.995843	-0.232237	1
RAC875_rep_c105766_652	1A	532795746	0.255762	0.253363	446	0.995843	0.202613	1
wsnp_Ex_rep_c102067_87313597	1A	532795746	0.255762	0.253363	446	0.995843	0.202613	1
BS00066873_51	2B	317598596	0.256298	0.141256	446	0.995843	0.238378	1
Kukri_c5039_2269	4A	611968041	0.256452	0.137892	446	0.995843	-0.268776	1
IAAV622	6A	493820351	0.256608	0.141256	446	0.995843	0.293869	1
Excalibur_rep_c76510_255	3A	518443965	0.256649	0.168161	446	0.995843	0.224813	1
wsnp_Ex_c3854_7003399	2B	715161214	0.256777	0.116592	446	0.995843	-0.289557	1
Tdurum_contig42418_2618	6A	600464983	0.256971	0.127803	446	0.995843	0.280714	1
wsnp_Ex_c29108_38173309	2B	187962866	0.256986	0.387892	446	0.995843	-0.385426	1
IACX6054	3A	640052970	0.257037	0.257848	446	0.995843	-0.322203	1
Kukri_rep_c105119_190	5B	248804645	0.257113	0.264574	446	0.995843	0.673217	1
BS00007437_51	5B	288893862	0.257113	0.264574	446	0.995843	0.673217	1
Ex_c68356_765	7A	179281316	0.257225	0.11435	446	0.995843	-0.278242	1
wsnp_Ex_c19372_28313727	3B	77074904	0.257268	0.217489	446	0.995843	-0.369852	1
Tdurum_contig44893_955	3B	799485596	0.257381	0.204036	446	0.995843	0.260202	1
BS00097939_51	3A	728326505	0.257466	0.302691	446	0.995843	0.377865	1
Tdurum_contig19977_210	2B	524141205	0.257814	0.0896861	446	0.995843	-0.293482	1
Kukri_c62142_683	2B	646471058	0.258097	0.340807	446	0.995843	-0.180279	1
BS00067540_51	7B	205980999	0.258222	0.374439	446	0.995843	0.20483	1
BobWhite_c5356_1272	1A	477616219	0.258311	0.248879	446	0.995843	-0.25574	1
wsnp_Ex_c34344_42677360	1A	477616219	0.258311	0.248879	446	0.995843	-0.25574	1
wsnp_Ex_c3964_7181151	2A	772362378	0.258984	0.41704	446	0.995843	0.184018	1
RAC875_c8780_441	2A	50638840	0.259025	0.391256	446	0.995843	-0.570805	1
Kukri_c10508_438	5B	614686289	0.259252	0.058296	446	0.995843	-0.323512	1
RFL_Contig2206_1694	6A	596257227	0.259324	0.298206	446	0.995843	-0.314238	1
wsnp_Ex_c20367_29431681	2B	383723350	0.259731	0.387892	446	0.995843	0.351422	1
Kukri_c14191_351	6B	144050551	0.259804	0.209641	446	0.995843	0.224423	1
BS00022311_51	5A	539880375	0.26037	0.0661435	446	0.995843	-0.495318	1
wsnp_Ra_c8570_14489763	3A	651829118	0.260452	0.224215	446	0.995843	-0.321402	1
IACX1777	7A	123466173	0.260559	0.0627803	446	0.995843	-0.432667	1
BS00057323_51	7B	670338913	0.260857	0.0560538	446	0.995843	0.407078	1
Excalibur_rep_c110824_66	6B	662823743	0.260882	0.419283	446	0.995843	0.171159	1
Kukri_rep_c72756_155	5B	632327690	0.261199	0.311659	446	0.995843	-0.220267	1
Kukri_rep_c71747_150	3A	744567617	0.261753	0.0605381	446	0.995843	0.403518	1
wsnp_Ra_c22075_31509915	6A	62452492	0.261804	0.317265	446	0.995843	-0.435798	1
RAC875_c21571_172	1B	602469962	0.262073	0.46861	446	0.995843	0.217498	1
CAP7_c3153_142	3A	104907506	0.262219	0.426009	446	0.995843	0.304904	1
Excalibur_c29304_176	5B	567858054	0.262236	0.178251	446	0.995843	-0.246212	1
Excalibur_c7051_1115	2A	752468293	0.262257	0.206278	446	0.995843	0.194999	1
tplb0040b02_534	7A	724448199	0.262505	0.36435	446	0.995843	0.378654	1
wsnp_BE637911B_Ta_2_1	6B	643876110	0.262506	0.2713	446	0.995843	0.208989	1
Excalibur_rep_c69981_75	6A	590674479	0.26263	0.242152	446	0.995843	0.28037	1
RAC875_c7965_80	6B	610753853	0.262785	0.216368	446	0.995843	0.21921	1
wsnp_RFL_Contig4557_5390605	6B	645619528	0.262786	0.484305	446	0.995843	0.16498	1
BS00077199_51	1A	368848154	0.263076	0.088565	446	0.995843	-0.570356	1
Tdurum_contig64407_187	6A	29162540	0.263094	0.442825	446	0.995843	-0.26375	1
wsnp_Ex_rep_c69577_68526990	3A	490120992	0.263233	0.352018	446	0.995843	-0.232903	1
IACX1333	7A	194294953	0.263386	0.387892	446	0.995843	0.309719	1
Kukri_c40035_258	2A	77720881	0.263853	0.209641	446	0.995843	-0.194186	1
RAC875_c19508_277	5B	237314799	0.26416	0.32287	446	0.995843	-0.335327	1
Tdurum_contig44344_346	3B	1402704	0.264162	0.124439	446	0.995843	-0.240159	1
Excalibur_c11594_246	3A	43944205	0.26423	0.339686	446	0.995843	0.199544	1
tplb0036a12_207	7A	637286356	0.264642	0.381166	446	0.995843	0.319681	1
RAC875_c42518_57	5B	354092663	0.264644	0.183857	446	0.995843	-0.216965	1
wsnp_Ra_rep_c69620_67130107	7A	82975389	0.264698	0.0762332	446	0.995843	-0.286898	1
RFL_Contig2605_672	6A	85672534	0.264837	0.459641	446	0.995843	-0.284895	1
wsnp_Ex_c114_230248	2A	632178376	0.265069	0.331839	446	0.995843	0.328302	1
Tdurum_contig51676_120	6B	146358552	0.265447	0.394619	446	0.995843	-0.150167	1
wsnp_Ex_c30264_39202224	6A	540206120	0.265752	0.307175	446	0.995843	0.334042	1
GENE-0293_346	3B	780186708	0.265982	0.230942	446	0.995843	-0.23939	1
wsnp_Ex_c43518_49814933	5B	103990381	0.266016	0.394619	446	0.995843	0.253373	1
Tdurum_contig354_149	Unknown	122654911	0.266016	0.394619	446	0.995843	0.253373	1
Kukri_c84940_106	1B	306009612	0.266336	0.0717489	446	0.995843	0.415401	1
BS00022845_51	3A	633661054	0.266578	0.423767	446	0.995843	-0.580571	1
Excalibur_c48871_625	2B	782829336	0.266681	0.105381	446	0.995843	0.255631	1
BobWhite_rep_c66990_212	3B	717253765	0.266687	0.214126	446	0.995843	0.27243	1
Tdurum_contig12008_1001	1B	66953953	0.266746	0.14574	446	0.995843	-0.252031	1
tplb0053a24_2232	3A	4431718	0.266746	0.14574	446	0.995843	0.252031	1
Kukri_c17223_1165	1B	463333764	0.266855	0.282511	446	0.995843	-0.373499	1
IAAV4521	2B	499805789	0.266887	0.318386	446	0.995843	0.187374	1
Kukri_c27631_1329	2A	752469068	0.266929	0.457399	446	0.995843	-0.200183	1
GENE-4958_195	7B	622290883	0.266941	0.313901	446	0.995843	-0.176154	1
GENE-4958_208	7B	622290943	0.266941	0.313901	446	0.995843	0.176154	1
BS00061151_51	7A	173349441	0.26709	0.449552	446	0.995843	0.271529	1
Excalibur_c48569_78	6A	58866095	0.267423	0.293722	446	0.995843	-0.20327	1
Excalibur_c2157_173	2B	730229256	0.267449	0.327354	446	0.995843	-0.446009	1
RAC875_c98387_145	2A	752305842	0.267805	0.0515695	446	0.995843	-0.373535	1
Ex_c12763_662	1A	345624198	0.267929	0.0515695	446	0.995843	0.319231	1
wsnp_Ex_c16569_25082817	3A	736352765	0.268141	0.126682	446	0.995843	-0.4754	1
tplb0030n22_541	6A	79086757	0.268752	0.253363	446	0.995843	0.298572	1
Excalibur_c12748_2822	6B	571168179	0.268927	0.20852	446	0.995843	-0.236978	1
CAP8_c2014_192	5A	435710263	0.269365	0.486547	446	0.995843	-0.201879	1
wsnp_Ku_rep_c103690_90365429	7A	687721897	0.269653	0.139013	446	0.995843	-0.301207	1
Tdurum_contig77078_1053	6A	605206438	0.269782	0.109865	446	0.995843	-0.270579	1
RAC875_c32639_395	5A	639066388	0.269847	0.329596	446	0.995843	0.415056	1
RAC875_c63018_441	2A	6322776	0.269972	0.136771	446	0.995843	0.208933	1
RAC875_c19409_300	2B	90277603	0.270217	0.170404	446	0.995843	0.204941	1
BS00087427_51	3B	663038853	0.270395	0.366592	446	0.995843	-0.205413	1
Ex_c28261_372	6B	486944250	0.270534	0.118834	446	0.995843	0.287454	1
RAC875_c66892_58	2A	189524013	0.270549	0.0852018	446	0.995843	0.254456	1
BS00064608_51	5A	370605895	0.270749	0.26009	446	0.995843	0.287697	1
Tdurum_contig75292_933	6A	33145402	0.270816	0.233184	446	0.995843	0.196048	1
Jagger_c468_53	1A	561089529	0.271287	0.0605381	446	0.995843	0.290503	1
wsnp_Ra_c37745_45806931	1A	477602851	0.272061	0.262332	446	0.995843	-0.229465	1
RAC875_c34515_343	4A	617606469	0.272141	0.0605381	446	0.995843	0.297801	1
Kukri_c4790_923	2A	68314405	0.272145	0.497758	446	0.995843	-0.170651	1
Excalibur_c25661_1177	5A	453213214	0.272211	0.394619	446	0.995843	-0.20844	1
GENE-1167_104	3A	645722454	0.272291	0.325112	446	0.995843	-0.454086	1
RAC875_c31276_1128	1A	476627948	0.272625	0.246637	446	0.995843	0.250259	1
Ku_c101932_436	3B	699256835	0.272759	0.20852	446	0.995843	0.188961	1
Excalibur_c44408_174	7B	538482357	0.27276	0.150224	446	0.995843	0.37485	1
wsnp_Ex_c34765_43024979	1A	556239855	0.273017	0.343049	446	0.995843	-0.222496	1
BS00034689_51	7A	97028049	0.273063	0.401345	446	0.995843	-0.271522	1
Excalibur_c5346_2716	2A	191002903	0.273105	0.452915	446	0.995843	-0.184911	1
Tdurum_contig47006_1105	1A	585260582	0.273281	0.126682	446	0.995843	0.278103	1
tplb0059i08_441	1A	585260633	0.273281	0.126682	446	0.995843	0.278103	1
BobWhite_c37652_272	1A	574959794	0.273334	0.0762332	446	0.995843	-0.279833	1
BobWhite_c17257_454	1B	485193291	0.273754	0.286996	446	0.995843	0.19361	1
BS00067886_51	2A	234288710	0.274301	0.387892	446	0.995843	0.324569	1
BS00002510_51	7A	713245271	0.274313	0.347534	446	0.995843	0.212671	1
IAAV2037	7B	434164562	0.274318	0.244395	446	0.995843	-0.225206	1
wsnp_Ex_rep_c67848_66550913	2A	703386400	0.274367	0.0919283	446	0.995843	0.294168	1
IACX3245	2A	744018175	0.274369	0.362108	446	0.995843	0.177461	1
CAP12_c3074_192	1A	4902350	0.274388	0.32287	446	0.995843	0.353446	1
Tdurum_contig46412_651	2A	87132261	0.275113	0.0751121	446	0.995843	-0.537415	1
RAC875_c5351_780	4B	392160772	0.275115	0.100897	446	0.995843	-0.386339	1
wsnp_Ex_c15822_24204224	2A	58260731	0.27535	0.0908072	446	0.995843	0.421383	1
TA006276-0443	6B	253780032	0.276065	0.376682	446	0.995843	0.375435	1
GENE-1364_133	2B	130850992	0.276074	0.073991	446	0.995843	-0.281196	1
BobWhite_c11540_60	3B	455727521	0.276715	0.413677	446	0.995843	-0.231098	1
wsnp_Ex_c12781_20280815	3A	666053862	0.276962	0.46861	446	0.995843	-0.344087	1
Excalibur_c38785_222	3B	727302230	0.276962	0.46861	446	0.995843	-0.344087	1
JD_c14920_380	2A	263254732	0.277065	0.313901	446	0.995843	-0.694481	1
Ku_c6019_806	2A	289882495	0.277065	0.313901	446	0.995843	-0.694481	1
Excalibur_rep_c67434_73	2A	337429521	0.277065	0.313901	446	0.995843	-0.694481	1
Kukri_rep_c105807_101	2A	361663053	0.277065	0.313901	446	0.995843	-0.694481	1
RAC875_c2054_191	2A	361666969	0.277065	0.313901	446	0.995843	-0.694481	1
Kukri_c4213_2363	2A	361840432	0.277065	0.313901	446	0.995843	-0.694481	1
Ex_c5366_1904	2A	375452846	0.277065	0.313901	446	0.995843	-0.694481	1
IAAV6321	2A	380360934	0.277065	0.313901	446	0.995843	-0.694481	1
wsnp_Ra_c58188_60005934	2A	220260336	0.277065	0.313901	446	0.995843	0.694481	1
wsnp_BE399936A_Ta_2_1	2A	246904390	0.277065	0.313901	446	0.995843	0.694481	1
BobWhite_c1124_305	2A	266582411	0.277065	0.313901	446	0.995843	0.694481	1
wsnp_Ra_c18391_27447178	2A	282516790	0.277065	0.313901	446	0.995843	0.694481	1
TA001801-0524	2A	321130226	0.277065	0.313901	446	0.995843	0.694481	1
GENE-0976_223	2B	265237980	0.277065	0.313901	446	0.995843	0.694481	1
Excalibur_c27388_252	2A	19125811	0.277137	0.491031	446	0.995843	-0.251239	1
Ra_c42714_1137	2A	599156100	0.277247	0.230942	446	0.995843	-0.314404	1
wsnp_Ex_c5429_9593668	2B	390263590	0.277407	0.0515695	446	0.995843	0.392109	1
Tdurum_contig31139_143	Unknown	81534994	0.277491	0.059417	446	0.995843	0.333308	1
GENE-0091_426	1A	475126017	0.277857	0.161435	446	0.995843	-0.272167	1
tplb0030i08_367	1B	345694232	0.27815	0.0807175	446	0.995843	-0.302243	1
wsnp_Ku_c56917_60245833	5A	43213653	0.278324	0.197309	446	0.995843	-0.209551	1
Tdurum_contig47470_455	4B	612749618	0.278469	0.0784753	446	0.995843	-0.255534	1
Kukri_c24292_390	4A	630273084	0.278733	0.295964	446	0.995843	0.172288	1
wsnp_Ra_c15715_24192817	4B	439826266	0.278736	0.401345	446	0.995843	0.246884	1
Excalibur_c11001_134	3A	56963321	0.278894	0.38565	446	0.995843	0.595918	1
Excalibur_rep_c69275_346	6A	495888645	0.278977	0.0560538	446	0.995843	0.338458	1
Ra_c110295_600	2A	190999621	0.279082	0.299327	446	0.995843	0.450834	1
Kukri_c19247_53	1B	596584580	0.279437	0.245516	446	0.995843	0.247127	1
Kukri_c10661_480	6B	537907695	0.279768	0.356502	446	0.995843	-0.178048	1
Kukri_c4143_869	7B	578959757	0.279784	0.318386	446	0.995843	-0.18538	1
RAC875_c12835_1335	6A	12828631	0.279918	0.143498	446	0.995843	-0.253545	1
Ex_c24379_1031	6A	545317518	0.279981	0.286996	446	0.995843	0.22569	1
wsnp_Ra_c8506_14401408	1B	134571553	0.279989	0.0538117	446	0.995843	0.543124	1
CAP11_c2913_115	1B	542253711	0.280041	0.105381	446	0.995843	-0.231801	1
RAC875_c77816_365	2A	701104842	0.280315	0.0560538	446	0.995843	-0.413097	1
BS00011365_51	6A	19612973	0.280456	0.112108	446	0.995843	-0.22769	1
wsnp_Ku_c37925_46679146	1A	375517709	0.280974	0.339686	446	0.995843	-0.343181	1
Kukri_c17483_568	2B	78679209	0.280989	0.219731	446	0.995843	0.280511	1
TA001002-0479	7A	17476658	0.281228	0.0852018	446	0.995843	0.284539	1
BS00024619_51	7A	558707103	0.281243	0.253363	446	0.995843	0.329075	1
RAC875_c10850_316	Unknown	81535742	0.281492	0.154709	446	0.995843	-0.217695	1
BS00022674_51	2B	714178111	0.281653	0.439462	446	0.995843	-0.173768	1
Tdurum_contig42234_2052	3A	493578684	0.281781	0.0538117	446	0.995843	-0.349945	1
RAC875_c5986_3219	7A	198724284	0.281785	0.0930493	446	0.995843	0.62586	1
RFL_Contig1492_1183	5A	499815878	0.281868	0.378924	446	0.995843	0.370316	1
Tdurum_contig31043_89	6A	194573913	0.281868	0.378924	446	0.995843	0.370316	1
RAC875_rep_c110663_1499	3B	61238454	0.282086	0.493274	446	0.995843	-0.152016	1
BS00093990_51	2A	23438854	0.282299	0.34417	446	0.995843	-0.377081	1
Kukri_rep_c69727_102	5B	471697338	0.282955	0.340807	446	0.995843	0.195809	1
CAP8_c5862_298	7B	221883358	0.283445	0.201794	446	0.995843	0.256962	1
Excalibur_c51720_84	7A	709197556	0.283542	0.419283	446	0.995843	0.17303	1
Tdurum_contig18901_188	1A	355538716	0.283821	0.20852	446	0.995843	-0.275418	1
wsnp_Ex_c24594_33843836	5A	432676413	0.283941	0.23991	446	0.995843	-0.296941	1
IAAV488	3A	484913762	0.284003	0.235426	446	0.995843	0.415351	1
BobWhite_c39214_164	5A	597342396	0.284193	0.235426	446	0.995843	0.192103	1
wsnp_Ex_c53170_56501500	5B	636914529	0.284193	0.235426	446	0.995843	0.192103	1
RAC875_c16827_292	5B	50727396	0.284238	0.353139	446	0.995843	-0.226895	1
RAC875_c8752_705	7A	722271717	0.284861	0.152466	446	0.995843	0.225093	1
wsnp_Ex_c5623_9891427	3A	640225634	0.284866	0.429372	446	0.995843	-0.292973	1
wsnp_Ex_c5623_9891584	3A	640225842	0.284866	0.429372	446	0.995843	0.292973	1
wsnp_BF483640B_Ta_2_2	4B	9123617	0.285043	0.210762	446	0.995843	0.20698	1
RAC875_c36980_161	1A	541975915	0.285062	0.461883	446	0.995843	0.167149	1
IACX5832	5A	10352480	0.285082	0.127803	446	0.995843	0.224009	1
BobWhite_c2027_255	1A	555754414	0.285201	0.206278	446	0.995843	-0.335508	1
RAC875_rep_c108478_245	3A	650345650	0.285237	0.0829596	446	0.995843	-0.34004	1
BS00022607_51	6B	117249246	0.285469	0.0986547	446	0.995843	-0.300326	1
BS00022127_51	7B	3573755	0.285643	0.263453	446	0.995843	-0.345714	1
wsnp_BE490599A_Ta_2_1	4A	145241469	0.285736	0.374439	446	0.995843	0.288286	1
Tdurum_contig32481_214	4A	148938648	0.285736	0.374439	446	0.995843	0.288286	1
wsnp_Ra_rep_c95460_83855592	1A	523445365	0.286381	0.100897	446	0.995843	0.313063	1
Tdurum_contig54311_256	6A	576862685	0.286442	0.356502	446	0.995843	-0.171702	1
Tdurum_contig44993_359	7B	645963848	0.286824	0.171525	446	0.995843	0.231857	1
RAC875_c14082_2606	2A	28170335	0.286833	0.180493	446	0.995843	-0.366732	1
Kukri_rep_c100925_359	7A	344586951	0.286993	0.136771	446	0.995843	0.237504	1
RAC875_c10139_336	5B	547227589	0.287189	0.112108	446	0.995843	-0.282141	1
CAP11_c797_273	2B	258430470	0.287289	0.479821	446	0.995843	-0.35364	1
Kukri_rep_c106188_609	6A	581330030	0.287398	0.163677	446	0.995843	0.208277	1
wsnp_Ex_c27088_36309449	4A	117267428	0.287515	0.15583	446	0.995843	-0.291397	1
Kukri_c43403_412	2A	50558315	0.287817	0.2287	446	0.995843	0.27121	1
Excalibur_c5938_1846	7B	715512730	0.287892	0.0896861	446	0.995843	0.280912	1
wsnp_Ex_c26560_35803210	7A	251234260	0.288121	0.242152	446	0.995843	-0.283997	1
Tdurum_contig54787_384	4A	600277594	0.288138	0.35426	446	0.995843	0.219737	1
BobWhite_rep_c50671_356	6A	13172942	0.288337	0.103139	446	0.995843	-0.250883	1
BS00022090_51	4B	138338967	0.288429	0.201794	446	0.995843	0.265333	1
Tdurum_contig12465_596	5A	342939599	0.288526	0.0560538	446	0.995843	0.327876	1
Kukri_c2634_487	4A	534117363	0.288631	0.139013	446	0.995843	-0.308096	1
wsnp_Ex_c56880_58824784	4A	534117363	0.288631	0.139013	446	0.995843	-0.308096	1
RAC875_c81899_216	2A	708455500	0.288761	0.476457	446	0.995843	0.220103	1
wsnp_Ex_c4847_8646583	2A	83047878	0.288949	0.073991	446	0.995843	-0.290424	1
BS00087695_51	3B	836298431	0.289087	0.215247	446	0.995843	-0.196816	1
IAAV8218	3A	674005333	0.289193	0.365471	446	0.995843	-0.240938	1
IACX11274	1B	569811739	0.289328	0.088565	446	0.995843	-0.279848	1
wsnp_Ex_c7911_13433794	5B	669755815	0.289402	0.289238	446	0.995843	-0.272053	1
wsnp_Ex_rep_c67783_66469848	5B	669753288	0.289402	0.289238	446	0.995843	0.272053	1
BS00110285_51	5A	427193254	0.289663	0.273543	446	0.995843	0.184574	1
BobWhite_c4482_73	1B	669807383	0.289826	0.0874439	446	0.995843	0.320016	1
RAC875_c8661_692	5A	25946898	0.289913	0.0538117	446	0.995843	-0.515944	1
wsnp_Ex_rep_c70299_69243401	2A	737201453	0.290001	0.0807175	446	0.995843	-0.340631	1
Kukri_c25978_561	2A	737201020	0.290001	0.0807175	446	0.995843	0.340631	1
Kukri_c27433_2333	4A	625653581	0.290106	0.196188	446	0.995843	-0.210146	1
GENE-1787_339	3A	516881560	0.290127	0.266816	446	0.995843	0.233802	1
Excalibur_c9846_678	5A	496143802	0.290518	0.134529	446	0.995843	0.315238	1
RAC875_c18668_513	7A	727023042	0.290866	0.421525	446	0.995843	0.228303	1
RAC875_c6417_793	6B	517371102	0.291116	0.26009	446	0.995843	0.220224	1
Kukri_c17989_527	2A	193255584	0.291225	0.464126	446	0.995843	-0.407475	1
Kukri_c53787_620	4A	20756973	0.291335	0.367713	446	0.995843	0.335696	1
Kukri_c27572_1338	3A	636318757	0.291589	0.441704	446	0.995843	-0.192952	1
RAC875_c6649_642	6B	622273083	0.29165	0.132287	446	0.995843	-0.245554	1
BS00063266_51	5B	231634273	0.291836	0.365471	446	0.995843	0.234657	1
BS00071083_51	1B	414892460	0.292125	0.2713	446	0.995843	0.189257	1
Tdurum_contig54833_200	7B	489607610	0.292125	0.161435	446	0.995843	-0.238808	1
tplb0033f11_1381	5B	415182695	0.292164	0.133408	446	0.995843	-0.251895	1
wsnp_Ex_c7196_12357989	5B	669752581	0.292816	0.288117	446	0.995843	-0.272029	1
GENE-0480_265	1B	535362852	0.292922	0.387892	446	0.995843	0.216152	1
Kukri_c26645_254	2B	413913688	0.293163	0.421525	446	0.995843	0.490121	1
Kukri_rep_c70962_1545	2B	430238725	0.293163	0.421525	446	0.995843	0.490121	1
Ra_c2895_591	1A	454315669	0.293206	0.266816	446	0.995843	0.20061	1
Excalibur_c40567_445	2B	28594307	0.293265	0.0650224	446	0.995843	0.344716	1
Excalibur_c32167_59	1A	477602075	0.293331	0.0706278	446	0.995843	-0.306496	1
Excalibur_c1014_371	7A	663976358	0.2935	0.131166	446	0.995843	-0.350277	1
CAP11_c919_204	5B	385895547	0.293718	0.330717	446	0.995843	0.558758	1
wsnp_BE496986B_Ta_2_2	6B	568038985	0.293868	0.4787	446	0.995843	-0.220915	1
BS00004405_51	2B	758718266	0.293892	0.23991	446	0.995843	0.326755	1
wsnp_Ex_c4808_8584315	1A	503745412	0.293961	0.0896861	446	0.995843	-0.261904	1
wsnp_Ex_c31983_40709866	1A	29660241	0.294115	0.369955	446	0.995843	-0.167856	1
RAC875_c4693_554	7A	695460035	0.294154	0.360987	446	0.995843	0.160279	1
GENE-2324_85	2B	765688514	0.294167	0.0627803	446	0.995843	0.275449	1
Excalibur_c5218_75	1B	490674228	0.294234	0.262332	446	0.995843	0.362406	1
wsnp_Ex_c28679_37784954	3A	740865113	0.294394	0.0852018	446	0.995843	0.368169	1
Tdurum_contig13671_297	3A	629667641	0.29504	0.338565	446	0.995843	0.176428	1
Tdurum_contig70056_255	3B	629382423	0.295487	0.137892	446	0.995843	0.235376	1
RAC875_c41729_1539	3A	161566326	0.296968	0.369955	446	0.995843	-0.538565	1
RAC875_rep_c100137_586	3A	162002638	0.296968	0.369955	446	0.995843	-0.538565	1
BobWhite_c6665_120	3A	161561825	0.296968	0.369955	446	0.995843	0.538565	1
RAC875_c7486_1667	5B	513471643	0.297022	0.360987	446	0.995843	0.237308	1
Excalibur_s115495_117	1A	497569466	0.29734	0.206278	446	0.995843	0.375829	1
Tdurum_contig14075_328	4A	646826812	0.297414	0.446188	446	0.995843	-0.2291	1
Excalibur_c21269_176	2A	93020149	0.297503	0.326233	446	0.995843	0.212467	1
BobWhite_c1469_112	7A	510617144	0.297623	0.125561	446	0.995843	-0.213904	1
Kukri_c6453_184	7A	123342391	0.298083	0.163677	446	0.995843	0.216656	1
RAC875_c34971_137	7A	21204417	0.298194	0.381166	446	0.995843	-0.382612	1
Excalibur_rep_c104832_432	3A	507837083	0.298462	0.253363	446	0.995843	-0.327733	1
RAC875_c2154_1488	2A	566281070	0.298798	0.273543	446	0.995843	0.181138	1
BobWhite_c30112_275	2A	61254161	0.299156	0.336323	446	0.995843	-0.21012	1
BobWhite_c12365_743	2B	458230971	0.299225	0.397982	446	0.995843	-0.217154	1
wsnp_Ex_c3501_6407678	7B	58645166	0.29938	0.340807	446	0.995843	0.149722	1
GENE-4136_101	6A	4911743	0.29955	0.0672646	446	0.995843	-0.273089	1
GENE-3619_410	5B	533798646	0.299692	0.14574	446	0.995843	0.234242	1
BobWhite_c31470_532	1A	3577980	0.299801	0.125561	446	0.995843	0.229663	1
BobWhite_c6771_697	2A	28171142	0.300009	0.273543	446	0.995843	-0.185658	1
Tdurum_contig42282_10323	2A	756079568	0.300131	0.0829596	446	0.995843	0.303904	1
Tdurum_contig42282_11463	2A	756081662	0.300131	0.0829596	446	0.995843	0.303904	1
Kukri_c25632_86	2A	756809778	0.300131	0.0829596	446	0.995843	0.303904	1
Kukri_c21008_657	2A	757621831	0.300131	0.0829596	446	0.995843	0.303904	1
D_F5XZDLF01B7ECX_54	7B	482955560	0.300382	0.426009	446	0.995843	-0.155875	1
BS00023031_51	4A	590047474	0.300601	0.246637	446	0.995843	-0.396142	1
Kukri_c47131_569	1A	559929847	0.300633	0.426009	446	0.995843	0.154767	1
Excalibur_c4709_576	2B	242772372	0.301006	0.313901	446	0.995843	0.379759	1
BobWhite_c35402_66	4A	608287040	0.301023	0.496637	446	0.995843	0.153499	1
tplb0047e04_1207	4A	89029380	0.301068	0.289238	446	0.995843	-0.275191	1
wsnp_Ex_c4819_8600618	7A	249241168	0.301593	0.233184	446	0.995843	-0.304364	1
Ra_c26852_560	7B	682000339	0.301682	0.276906	446	0.995843	-0.192326	1
Tdurum_contig13946_241	1A	30230045	0.301713	0.382287	446	0.995843	-0.175608	1
wsnp_Ex_rep_c101340_86719115	3A	482634800	0.301717	0.280269	446	0.995843	0.180803	1
IAAV4099	1A	448750782	0.301802	0.105381	446	0.995843	-0.272958	1
Kukri_c4790_154	2B	105710652	0.301964	0.495516	446	0.995843	-0.163994	1
Kukri_c2101_1551	4A	730420882	0.30199	0.412556	446	0.995843	-0.148512	1
BS00073261_51	5B	355297516	0.302118	0.278027	446	0.995843	0.194766	1
BS00066872_51	3A	705894943	0.302377	0.113229	446	0.995843	-0.319834	1
BobWhite_c3721_224	3A	701794221	0.302435	0.484305	446	0.995843	-0.247247	1
CAP7_c3746_137	3B	759679895	0.303033	0.0695067	446	0.995843	-0.278207	1
tplb0024p13_611	2A	114746896	0.30309	0.226457	446	0.995843	-0.206882	1
wsnp_Ku_c15336_23908130	2A	114746896	0.30309	0.226457	446	0.995843	-0.206882	1
RFL_Contig439_283	7A	155834961	0.303096	0.105381	446	0.995843	-0.329703	1
Tdurum_contig49841_618	5B	38705473	0.303176	0.11435	446	0.995843	0.246366	1
BS00063946_51	3A	692218393	0.303774	0.394619	446	0.995843	0.182215	1
IACX6214	3B	20420680	0.304208	0.315022	446	0.995843	-0.158348	1
Kukri_c8780_304	5A	474177253	0.304216	0.161435	446	0.995843	-0.191516	1
wsnp_BQ159467B_Ta_2_1	3B	505601901	0.304292	0.382287	446	0.995843	0.213003	1
wsnp_BQ159467B_Ta_2_2	3B	505602002	0.304292	0.382287	446	0.995843	0.213003	1
BS00065700_51	1A	214151973	0.304314	0.105381	446	0.995843	0.29208	1
RAC875_rep_c110315_435	2A	582942432	0.304491	0.403587	446	0.995843	0.396645	1
GENE-0227_217	1A	291450343	0.304658	0.426009	446	0.995843	0.198894	1
Excalibur_rep_c109030_217	Unknown	130828853	0.305036	0.119955	446	0.995843	-0.348727	1
BobWhite_c12911_649	2A	761346791	0.305252	0.131166	446	0.995843	-0.19292	1
Kukri_c10530_1013	5A	447433011	0.305349	0.401345	446	0.995843	-0.177968	1
BS00022742_51	1B	522669634	0.305412	0.25	446	0.995843	0.185134	1
wsnp_Ex_c17450_26162037	5B	50726744	0.305527	0.403587	446	0.995843	0.176953	1
wsnp_CAP11_c1761_958064	7A	585143053	0.305872	0.180493	446	0.995843	0.319409	1
Ex_c7958_1923	2A	586646816	0.306334	0.35426	446	0.995843	-0.260789	1
Tdurum_contig45580_2786	2A	92985349	0.30638	0.285874	446	0.995843	-0.269099	1
wsnp_Ku_c9208_15488367	4A	577156936	0.307076	0.210762	446	0.995843	-0.211937	1
Kukri_rep_c106900_130	4A	730422128	0.307152	0.179372	446	0.995843	0.209403	1
Kukri_c25245_998	2A	28603395	0.307164	0.470852	446	0.995843	-0.189034	1
RFL_Contig4231_575	1A	480272997	0.307194	0.0515695	446	0.995843	-0.403431	1
BS00011607_51	6A	48391447	0.307313	0.058296	446	0.995843	-0.424637	1
wsnp_Ku_c9583_16038698	6A	62446102	0.307313	0.058296	446	0.995843	-0.424637	1
Tdurum_contig4946_1564	7A	11074857	0.307856	0.325112	446	0.995843	-0.160878	1
Excalibur_c33199_1430	3A	673989086	0.307915	0.410314	446	0.995843	-0.217618	1
Ra_c10565_1214	3B	21264946	0.308057	0.17713	446	0.995843	-0.177171	1
Ku_c46689_1653	7A	95278736	0.308331	0.428251	446	0.995843	0.199544	1
BobWhite_c12281_752	3A	591840453	0.308639	0.0549327	446	0.995843	0.349309	1
Tdurum_contig51024_1234	7B	53940162	0.308734	0.199552	446	0.995843	-0.210592	1
GENE-2354_155	4A	136401950	0.308826	0.303812	446	0.995843	-0.221788	1
Kukri_c24262_918	2A	36564187	0.309122	0.161435	446	0.995843	-0.228906	1
Excalibur_c20309_539	3A	738450857	0.309136	0.284753	446	0.995843	0.226881	1
RAC875_c13116_116	2A	74042807	0.309588	0.41704	446	0.995843	0.202394	1
Kukri_c24897_140	1A	89138538	0.309721	0.23991	446	0.995843	-0.311201	1
wsnp_Ex_c111741_93530669	1A	90544961	0.309721	0.23991	446	0.995843	-0.311201	1
Kukri_rep_c101016_905	2A	94957107	0.309755	0.410314	446	0.995843	-0.175078	1
Kukri_c2769_851	7A	663928275	0.30976	0.0986547	446	0.995843	0.359548	1
Excalibur_c10071_213	2A	708569777	0.310103	0.237668	446	0.995843	0.258956	1
BS00066046_51	1B	441245422	0.310224	0.35426	446	0.995843	0.292775	1
Excalibur_c54327_215	2A	178700009	0.310546	0.352018	446	0.995843	0.318879	1
Tdurum_contig8615_683	7A	650438579	0.310961	0.214126	446	0.995843	0.200111	1
Excalibur_rep_c106078_822	1B	583206043	0.311158	0.219731	446	0.995843	-0.205216	1
Ku_c31251_565	1B	309862030	0.311255	0.363229	446	0.995843	-0.1953	1
Tdurum_contig11192_373	3B	5276260	0.311521	0.318386	446	0.995843	0.191692	1
Excalibur_c14401_404	4A	592963814	0.312091	0.273543	446	0.995843	0.163651	1
Excalibur_c31484_124	4A	534536436	0.312462	0.123318	446	0.995843	-0.357468	1
BS00067706_51	1A	60953131	0.312484	0.0964126	446	0.995843	0.29337	1
Ku_c2189_853	1B	103795426	0.312484	0.0964126	446	0.995843	0.29337	1
RAC875_c86306_256	3B	79084284	0.312498	0.267937	446	0.995843	-0.292429	1
BS00062734_51	3A	543724656	0.312668	0.058296	446	0.995843	0.460111	1
TA004293-0913	2A	46938079	0.312846	0.495516	446	0.995843	-0.198033	1
RAC875_rep_c109634_90	5B	620487913	0.312887	0.235426	446	0.995843	-0.291657	1
RFL_Contig3044_346	2A	38793740	0.31297	0.414798	446	0.995843	-0.163787	1
Excalibur_c46178_303	2A	38795953	0.31297	0.414798	446	0.995843	0.163787	1
JG_c2778_160	5A	513999784	0.313761	0.43722	446	0.995843	0.159649	1
wsnp_Ex_c53426_56666463	5A	587183217	0.314178	0.311659	446	0.995843	-0.202813	1
Ku_c51528_721	3B	741140675	0.314204	0.347534	446	0.995843	-0.213605	1
Kukri_c19709_383	1B	182636782	0.314405	0.356502	446	0.995843	0.24082	1
Kukri_s112903_219	1A	100907845	0.314699	0.0605381	446	0.995843	-0.496561	1
wsnp_Ex_c32765_41369642	6A	69450025	0.314896	0.40583	446	0.995843	0.346718	1
Tdurum_contig64337_243	5A	499696853	0.315322	0.258969	446	0.995843	-0.274701	1
Excalibur_c84158_721	2B	532673723	0.315327	0.0807175	446	0.995843	0.25573	1
BS00027891_51	2A	549658976	0.315481	0.258969	446	0.995843	-0.242735	1
Kukri_c96054_123	7A	82972088	0.316078	0.421525	446	0.995843	0.17132	1
RAC875_c7699_292	2A	75615726	0.316307	0.0538117	446	0.995843	-0.324729	1
IAAV1401	2A	726517051	0.316375	0.183857	446	0.995843	0.205262	1
wsnp_Ex_c5543_9763520	1A	369497805	0.316459	0.0852018	446	0.995843	0.595683	1
wsnp_RFL_Contig3522_3685860	2A	688564409	0.316464	0.352018	446	0.995843	-0.154389	1
RAC875_rep_c119322_54	2B	770790245	0.316496	0.161435	446	0.995843	0.238294	1
Excalibur_c3795_198	6A	96331656	0.316541	0.432735	446	0.995843	0.186151	1
TA004324-0491	1A	288110016	0.316852	0.118834	446	0.995843	-0.262935	1
GENE-2384_84	4A	588150202	0.316896	0.17713	446	0.995843	0.209312	1
Excalibur_c32608_500	1B	317460497	0.316921	0.253363	446	0.995843	0.183539	1
GENE-4050_396	6A	14390510	0.317255	0.0852018	446	0.995843	-0.333172	1
Tdurum_contig14559_741	6A	72437251	0.317393	0.450673	446	0.995843	-0.163993	1
BS00071823_51	3A	514249073	0.317554	0.253363	446	0.995843	0.184918	1
BobWhite_c13947_173	3A	424649881	0.317827	0.410314	446	0.995843	-0.373434	1
RAC875_c37934_285	1A	18352345	0.318395	0.242152	446	0.995843	-0.252751	1
TA006001-0725	5A	88272559	0.319152	0.465247	446	0.995843	-0.260228	1
BS00023173_51	1B	647863590	0.319202	0.339686	446	0.995843	-0.262849	1
Ex_c2735_955	5B	426274282	0.319496	0.154709	446	0.995843	-0.241708	1
Tdurum_contig9224_402	2A	755268225	0.319876	0.073991	446	0.995843	-0.309029	1
wsnp_Ex_c34545_42833327	6A	493822151	0.319942	0.143498	446	0.995843	-0.254396	1
wsnp_RFL_Contig2182_1514692	6A	493822151	0.319942	0.143498	446	0.995843	-0.254396	1
wsnp_Ex_c34545_42832894	6A	493820351	0.319942	0.143498	446	0.995843	0.254396	1
Kukri_c15310_755	7B	53940751	0.320382	0.201794	446	0.995843	-0.202712	1
Excalibur_c39390_303	6A	20123706	0.320539	0.136771	446	0.995843	-0.451106	1
wsnp_Ku_c33341_42849025	2B	448438075	0.32068	0.221973	446	0.995843	0.18708	1
Excalibur_rep_c70127_360	4B	560440353	0.320856	0.295964	446	0.995843	0.198041	1
wsnp_Ex_c6391_11109898	5B	354092954	0.321364	0.0560538	446	0.995843	-0.331751	1
Ku_c13676_1074	3B	741144264	0.322031	0.0986547	446	0.995843	-0.233963	1
CAP12_c956_61	5A	644114802	0.322056	0.119955	446	0.995843	-0.222459	1
Tdurum_contig71786_231	7B	497524835	0.322139	0.213004	446	0.995843	0.230249	1
Kukri_rep_c73034_227	7B	171577479	0.322198	0.126682	446	0.995843	-0.220082	1
Tdurum_contig62188_499	6A	586898238	0.322549	0.161435	446	0.995843	0.211238	1
GENE-4231_250	6A	79010605	0.322722	0.432735	446	0.995843	0.286995	1
Kukri_c14072_188	3A	519295348	0.322852	0.493274	446	0.995843	0.161061	1
RAC875_rep_c112798_813	7A	419890433	0.323058	0.318386	446	0.995843	0.299262	1
RAC875_rep_c70332_961	1A	554679819	0.323353	0.363229	446	0.995843	-0.223518	1
Excalibur_rep_c68706_1084	1A	554681432	0.323353	0.363229	446	0.995843	-0.223518	1
wsnp_BE591861A_Ta_2_5	4A	262958665	0.323488	0.0549327	446	0.995843	-0.609523	1
Kukri_rep_c75204_1421	4A	265620209	0.323488	0.0549327	446	0.995843	-0.609523	1
Excalibur_c42502_96	4A	294187759	0.323488	0.0549327	446	0.995843	-0.609523	1
wsnp_BE444858A_Ta_2_1	4A	411595420	0.323488	0.0549327	446	0.995843	0.609523	1
Excalibur_c25597_508	1B	637361097	0.323611	0.251121	446	0.995843	0.157415	1
Tdurum_contig69003_459	7A	10426283	0.323685	0.174888	446	0.995843	-0.16557	1
Kukri_c1984_1555	1A	557923021	0.32371	0.434978	446	0.995843	0.262158	1
wsnp_JD_c29939_23694256	2B	70744595	0.324084	0.320628	446	0.995843	0.140495	1
wsnp_Ex_c29368_38408543	6A	103893639	0.324568	0.0515695	446	0.995843	0.416749	1
wsnp_Ex_c3620_6612231	5A	712089	0.32459	0.0504484	446	0.995843	-0.465566	1
wsnp_RFL_Contig4416_5179910	5A	623048499	0.324783	0.369955	446	0.995843	-0.17919	1
RAC875_rep_c96433_140	4A	607672256	0.324892	0.210762	446	0.995843	0.298016	1
Ku_c59581_1412	2A	492598399	0.324935	0.244395	446	0.995843	-0.351451	1
BS00067483_51	6B	460211255	0.325001	0.362108	446	0.995843	-0.26124	1
Excalibur_c26895_128	4A	613747013	0.32513	0.220852	446	0.995843	-0.349576	1
RAC875_rep_c106439_1159	6A	29439768	0.325163	0.118834	446	0.995843	-0.306149	1
BobWhite_c24981_409	6A	19061684	0.325591	0.32287	446	0.995843	0.241795	1
Ra_c106383_270	2A	511802433	0.325891	0.127803	446	0.995843	0.252416	1
GENE-0235_245	1A	374684053	0.326059	0.26009	446	0.995843	-0.49236	1
wsnp_Ex_c25628_34888439	1A	374365774	0.326059	0.26009	446	0.995843	0.49236	1
wsnp_Ex_c6356_11056222	6B	496047427	0.326061	0.43722	446	0.995843	0.206459	1
wsnp_Ku_rep_c103690_90365438	7B	667546109	0.326178	0.127803	446	0.995843	0.268343	1
Excalibur_c2820_511	3A	43950046	0.326261	0.349776	446	0.995843	0.178573	1
Excalibur_c2820_454	3A	43950052	0.326261	0.349776	446	0.995843	0.178573	1
Excalibur_c2820_224	3A	43950858	0.326261	0.349776	446	0.995843	0.178573	1
BS00071792_51	4B	165511151	0.326552	0.0650224	446	0.995843	0.331593	1
Tdurum_contig62445_667	4A	731832603	0.326594	0.073991	446	0.995843	0.262482	1
Excalibur_c36808_228	7A	197583292	0.326626	0.0560538	446	0.995843	-0.347508	1
wsnp_Ex_rep_c66615_64916512	2A	492665833	0.326715	0.247758	446	0.995843	0.330184	1
wsnp_Ex_rep_c68085_66839109	1A	521627790	0.32711	0.159193	446	0.995843	-0.222128	1
RAC875_c30632_793	1A	119104789	0.327246	0.235426	446	0.995843	-0.184422	1
GENE-3716_142	6A	92088503	0.327278	0.0672646	446	0.995843	0.264731	1
BS00094396_51	5A	49373105	0.327617	0.26009	446	0.995843	0.208003	1
wsnp_CAP7_c2243_1090229	4A	134417167	0.327631	0.430493	446	0.995843	-0.182033	1
Tdurum_contig57552_327	3A	636827837	0.327747	0.495516	446	0.995843	0.16684	1
GENE-1150_214	1B	455614713	0.327757	0.102018	446	0.995843	0.309713	1
Kukri_c7816_357	2A	636874786	0.327788	0.343049	446	0.995843	-0.189192	1
tplb0062i21_374	2A	730874596	0.328385	0.257848	446	0.995843	0.201573	1
wsnp_RFL_Contig3951_4390396	1A	550495357	0.329198	0.213004	446	0.995843	-0.180582	1
RAC875_c41903_122	7B	670074788	0.329346	0.336323	446	0.995843	-0.166942	1
Tdurum_contig50954_1095	3B	2651444	0.329673	0.176009	446	0.995843	-0.364383	1
BS00076337_51	2A	199468543	0.329752	0.172646	446	0.995843	-0.262679	1
wsnp_Ex_rep_c102807_87894833	6A	542711032	0.329761	0.199552	446	0.995843	-0.240004	1
IAAV902	3A	565407282	0.330121	0.345291	446	0.995843	0.274869	1
Tdurum_contig76911_950	6A	35854224	0.330421	0.058296	446	0.995843	-0.298393	1
Tdurum_contig8448_363	7B	714383277	0.330465	0.457399	446	0.995843	-0.223683	1
RAC875_c5913_172	3B	76841071	0.330583	0.238789	446	0.995843	-0.284961	1
RAC875_c54366_845	7B	105587962	0.330596	0.137892	446	0.995843	0.263907	1
D_GDEEGVY02I7DU8_155	6B	639298734	0.330889	0.0941704	446	0.995843	0.217094	1
Excalibur_c61191_77	3B	711180232	0.330968	0.286996	446	0.995843	0.181089	1
BS00050522_51	Unknown	7276043	0.33099	0.073991	446	0.995843	0.273341	1
wsnp_JD_c13384_13393159	1B	305789189	0.33108	0.0762332	446	0.995843	-0.290232	1
BS00064387_51	5A	89422277	0.33126	0.204036	446	0.995843	-0.231149	1
Excalibur_c22926_514	3A	597488497	0.33126	0.204036	446	0.995843	0.231149	1
BobWhite_c38988_85	5B	177904867	0.331395	0.365471	446	0.995843	0.328528	1
Kukri_c15528_1559	1A	308896336	0.33149	0.2713	446	0.995843	-0.195583	1
BS00036422_51	7A	272328480	0.331624	0.306054	446	0.995843	0.230501	1
Excalibur_c38886_129	4A	102583846	0.332045	0.282511	446	0.995843	-0.256479	1
RAC875_c24370_131	4A	88957591	0.332688	0.0874439	446	0.995843	-0.236892	1
Kukri_rep_c101550_113	1A	292343497	0.332848	0.300448	446	0.995843	-0.229046	1
RAC875_rep_c109924_289	4A	661754619	0.333245	0.216368	446	0.995843	0.199832	1
Tdurum_contig10654_375	Unknown	79949336	0.333451	0.152466	446	0.995843	0.171915	1
tplb0034a02_612	2A	497048511	0.333467	0.163677	446	0.995843	0.276577	1
wsnp_Ex_rep_c68712_67571580	1A	432541531	0.333633	0.320628	446	0.995843	0.201858	1
Tdurum_contig25487_857	4B	645319954	0.33386	0.192825	446	0.995843	0.458178	1
Kukri_c65315_82	2B	640486430	0.334072	0.262332	446	0.995843	0.158891	1
Tdurum_contig12459_405	2B	640486430	0.334072	0.262332	446	0.995843	0.158891	1
wsnp_Ex_c26968_36188964	5A	639775648	0.33426	0.112108	446	0.995843	-0.285907	1
wsnp_Ku_c4951_8856170	1B	442229144	0.334386	0.353139	446	0.995843	-0.281798	1
wsnp_JD_c4485_5618761	1B	441404497	0.334386	0.353139	446	0.995843	0.281798	1
Excalibur_c24354_465	3A	697324893	0.334808	0.253363	446	0.995843	0.207877	1
Tdurum_contig59338_1902	5A	451521690	0.335224	0.415919	446	0.995843	0.156501	1
RAC875_c46467_250	1B	552126310	0.335374	0.372197	446	0.995843	0.175214	1
Tdurum_contig55357_538	7B	466652764	0.335543	0.192825	446	0.995843	0.20458	1
Tdurum_contig55357_469	7B	466652782	0.335543	0.192825	446	0.995843	0.20458	1
Excalibur_c62100_325	7A	53832220	0.336015	0.17713	446	0.995843	-0.199592	1
BS00089734_51	2B	149602222	0.336072	0.199552	446	0.995843	0.199692	1
Kukri_c29882_814	5A	70948104	0.336371	0.399103	446	0.995843	-0.338396	1
[truncated: 4,413 more rows]

## Sheet: Supplementary Data S4
Preliminary GWAS
Stripe rust resistance MLM model
SNP	Chr	Pos	P.value	MAF	nobs	H.B.P.Value	Effect	bonf
Tdurum_contig49575_1237	Unknown	164318835	2.75e-06	0.107865	445	0.0176333	-1.23424	0.0176275
RAC875_rep_c109416_191	1B	52955006	6e-06	0.170787	445	0.019215	0.891669	0.03846
Tdurum_contig29988_148	7A	439375553	0.000600393	0.402247	445	0.993057	0.900171	1
Excalibur_c20610_251	1A	55522554	0.000671138	0.18427	445	0.993057	0.761493	1
Ex_c64533_144	1A	273566870	0.000981449	0.0786517	445	0.993057	-1.05665	1
Excalibur_c20610_149	1B	89013125	0.00113296	0.186517	445	0.993057	0.71758	1
BobWhite_c17852_511	3A	50530623	0.00121537	0.278652	445	0.993057	-1.12585	1
TA001166-0603	5A	605685377	0.00144809	0.0516854	445	0.993057	-0.868983	1
BS00044408_51	5A	542632450	0.0017449	0.125843	445	0.993057	0.716889	1
BS00008727_51	6B	448342631	0.00261279	0.246067	445	0.993057	-0.522113	1
wsnp_CAP11_rep_c4226_1995152	3A	676163150	0.00265436	0.346067	445	0.993057	-0.560485	1
Tdurum_contig45437_1667	7A	39964573	0.00287436	0.155056	445	0.993057	-0.639776	1
Ra_c106383_270	2A	511802433	0.00302101	0.12809	445	0.993057	-0.806294	1
GENE-0910_153	2A	674619405	0.00304912	0.310112	445	0.993057	-0.603172	1
Excalibur_c47748_83	6A	97475871	0.0033368	0.25618	445	0.993057	0.481794	1
Excalibur_c63730_660	3A	432755881	0.00355004	0.442697	445	0.993057	0.54884	1
Tdurum_contig8030_632	6B	689679094	0.00362272	0.226966	445	0.993057	0.480276	1
Excalibur_rep_c70043_156	7A	715980870	0.00375696	0.0629213	445	0.993057	1.02254	1
BS00022160_51	4A	562830650	0.00390792	0.28764	445	0.993057	-0.485704	1
Ku_c16895_803	7B	630420207	0.00427475	0.226966	445	0.993057	0.534553	1
Tdurum_contig45661_684	2A	735379197	0.00433243	0.437079	445	0.993057	-0.588659	1
IAAV4866	1A	432284918	0.00513902	0.0741573	445	0.993057	0.745329	1
CAP12_c1981_78	1B	449230913	0.00513902	0.0741573	445	0.993057	0.745329	1
Excalibur_c21739_688	7B	616297909	0.00518736	0.28764	445	0.993057	-0.487896	1
Tdurum_contig34453_179	3A	629327457	0.00519958	0.159551	445	0.993057	-0.789374	1
IACX1734	7A	201343095	0.00534266	0.319101	445	0.993057	0.763483	1
Jagger_c6297_88	7B	646229965	0.00537983	0.233708	445	0.993057	-0.432698	1
BobWhite_rep_c67207_126	3B	673300961	0.00540711	0.088764	445	0.993057	0.753049	1
Excalibur_c36808_228	7A	197583292	0.00554853	0.0561798	445	0.993057	-0.995387	1
wsnp_Ku_c5745_10169129	7B	703376489	0.00582383	0.229213	445	0.993057	-0.480744	1
RAC875_rep_c116598_137	5B	474886002	0.00586605	0.483146	445	0.993057	-0.561022	1
Tdurum_contig13671_297	3A	629667641	0.00596331	0.335955	445	0.993057	-0.480955	1
RAC875_c34939_963	7A	722270367	0.0059925	0.334831	445	0.993057	-0.444118	1
GENE-1003_357	2A	766503476	0.00660835	0.0651685	445	0.993057	0.703563	1
IAAV7130	2B	647195939	0.00676469	0.47191	445	0.993057	0.962311	1
BS00022430_51	4B	603248397	0.007284	0.058427	445	0.993057	-0.897129	1
wsnp_Ex_c18733_27607958	1A	56058587	0.00748189	0.179775	445	0.993057	0.601305	1
BS00066770_51	1A	20762844	0.00761571	0.0719101	445	0.993057	-0.594455	1
Excalibur_c9179_2416	7B	703383163	0.00771611	0.194382	445	0.993057	-0.494088	1
RAC875_rep_c69360_259	1A	56058822	0.00774825	0.178652	445	0.993057	-0.604447	1
tplb0030n07_390	4A	24064542	0.00823448	0.21573	445	0.993057	-0.48947	1
Kukri_rep_c72379_482	3A	645305825	0.00858374	0.0764045	445	0.993057	0.789305	1
RAC875_c7794_542	5A	405905904	0.00858884	0.122472	445	0.993057	0.900035	1
wsnp_JD_c12346_12606967	2A	740321865	0.008593	0.249438	445	0.993057	0.528981	1
Excalibur_c1529_1644	3A	4325735	0.00901461	0.269663	445	0.993057	-0.52726	1
Kukri_c7284_674	7A	709149349	0.00918455	0.177528	445	0.993057	-0.581815	1
BS00047668_51	3A	630451529	0.00990533	0.461798	445	0.993057	0.971667	1
Excalibur_c30273_138	5B	17327014	0.00995649	0.357303	445	0.993057	0.378179	1
CAP11_c1685_149	5A	569312917	0.0100484	0.182022	445	0.993057	0.469799	1
BobWhite_c16847_99	3B	417913549	0.0102049	0.352809	445	0.993057	-0.454548	1
Excalibur_rep_c103408_230	3A	724495202	0.0108666	0.0617978	445	0.993057	0.965377	1
Kukri_c19641_477	1A	240664372	0.0109169	0.301124	445	0.993057	0.533479	1
RAC875_c36442_127	1B	268182214	0.0109169	0.301124	445	0.993057	0.533479	1
Excalibur_rep_c80895_284	4B	94166848	0.0113155	0.462921	445	0.993057	-0.437724	1
RFL_Contig5676_748	7A	200976557	0.0119911	0.316854	445	0.993057	0.636219	1
Excalibur_c13183_128	1A	466121127	0.0121898	0.357303	445	0.993057	0.484732	1
IACX1026	4A	549023222	0.0122692	0.329213	445	0.993057	0.564223	1
tplb0051d06_1385	5A	437651508	0.0122806	0.370787	445	0.993057	0.477973	1
Excalibur_c23354_187	5A	548462337	0.0123431	0.166292	445	0.993057	-0.553842	1
Tdurum_contig61601_159	3A	689040757	0.012827	0.337079	445	0.993057	0.764338	1
IAAV5984	3A	677616007	0.0132345	0.397753	445	0.993057	0.644833	1
wsnp_be494028A_Ta_2_1	7A	481037066	0.0135733	0.45618	445	0.993057	0.635928	1
RAC875_c8221_649	7A	699600468	0.0136714	0.361798	445	0.993057	-0.40032	1
Tdurum_contig56731_335	3A	633329612	0.0136961	0.229213	445	0.993057	-0.576369	1
wsnp_Ex_rep_c103381_88353000	2B	771868661	0.0138118	0.47191	445	0.993057	0.374346	1
Ra_c29420_237	6A	462879420	0.0138259	0.317978	445	0.993057	0.451591	1
BobWhite_rep_c52775_117	7A	663926632	0.0140175	0.176404	445	0.993057	-0.616689	1
Kukri_c87619_72	7A	457923821	0.0141798	0.121348	445	0.993057	0.57881	1
Kukri_c46932_65	5B	528633897	0.0143366	0.397753	445	0.993057	0.376873	1
RFL_Contig1275_338	4A	587001992	0.01459	0.393258	445	0.993057	0.435921	1
Excalibur_c51589_200	5A	524087795	0.0145936	0.175281	445	0.993057	0.451552	1
BS00024215_51	7B	82735749	0.0146326	0.480899	445	0.993057	0.769311	1
wsnp_Ex_c3838_6980909	5A	443254572	0.0147532	0.451685	445	0.993057	-0.384441	1
wsnp_JD_c10233_10936535	3B	426198648	0.0151772	0.168539	445	0.993057	-0.760672	1
Ku_c13515_171	1A	370458461	0.0155763	0.258427	445	0.993057	-0.478206	1
Kukri_c8592_935	1A	13651574	0.0156638	0.11236	445	0.993057	0.498592	1
BS00099987_51	5B	662018180	0.015917	0.0674157	445	0.993057	-0.632315	1
BobWhite_c890_199	2B	132450127	0.0164974	0.0752809	445	0.993057	-0.590064	1
BS00063885_51	1A	292306188	0.0169558	0.377528	445	0.993057	0.506252	1
Excalibur_c49040_186	4A	663810714	0.0170986	0.498876	445	0.993057	0.713437	1
RAC875_c17483_336	4A	686112833	0.0171304	0.0786517	445	0.993057	0.595089	1
RAC875_c9021_1985	3A	679619312	0.0181075	0.31236	445	0.993057	0.652463	1
BS00022920_51	1B	485676196	0.0182677	0.361798	445	0.993057	0.445226	1
BS00021689_51	6A	451603110	0.0182726	0.106742	445	0.993057	-0.49617	1
BobWhite_c22572_782	4A	534778408	0.0185464	0.350562	445	0.993057	-0.378469	1
Kukri_c5299_341	1A	58243673	0.0186017	0.138202	445	0.993057	-0.545879	1
wsnp_Ex_c1267_2431315	6B	141690075	0.0186797	0.0831461	445	0.993057	0.616813	1
BS00048355_51	3A	629747943	0.0188673	0.417978	445	0.993057	-0.459176	1
BS00022022_51	1B	486755380	0.0190817	0.0898876	445	0.993057	-0.707975	1
wsnp_BE403378B_Ta_2_1	4B	663127817	0.0191052	0.0741573	445	0.993057	-0.760701	1
Tdurum_contig82242_224	3B	27343778	0.0191575	0.341573	445	0.993057	-0.436102	1
wsnp_Ex_c25730_34991010	1A	570723985	0.019403	0.326966	445	0.993057	0.441941	1
Ex_c4382_1187	1B	358892979	0.0194518	0.11236	445	0.993057	-0.641995	1
Tdurum_contig81424_675	5A	546754019	0.0201977	0.373034	445	0.993057	-0.545262	1
BS00056147_51	5B	386603139	0.0202115	0.18764	445	0.993057	0.480896	1
Kukri_c46932_125	5B	528633957	0.0202118	0.4	445	0.993057	-0.357389	1
Kukri_s112978_54	5A	502918966	0.0203799	0.253933	445	0.993057	0.519366	1
BS00091872_51	1B	471734784	0.0205104	0.103371	445	0.993057	-0.59277	1
BS00091871_51	1B	471734885	0.0205104	0.103371	445	0.993057	-0.59277	1
Kukri_rep_c68583_931	1A	276533976	0.0210455	0.292135	445	0.993057	0.654347	1
RAC875_c50245_540	2A	126517438	0.0212235	0.359551	445	0.993057	-0.804769	1
wsnp_Ex_rep_c110196_92676847	Unknown	121546895	0.0213134	0.170787	445	0.993057	-0.371549	1
tplb0060i01_819	4A	81989558	0.0215742	0.423596	445	0.993057	0.627733	1
Ex_c7603_1315	5B	371586351	0.0218836	0.47191	445	0.993057	-0.458654	1
BS00067706_51	1A	60953131	0.022074	0.0966292	445	0.993057	-0.696175	1
Ku_c2189_853	1B	103795426	0.022074	0.0966292	445	0.993057	-0.696175	1
Kukri_rep_c101620_1848	7B	721750608	0.022128	0.0898876	445	0.993057	-0.82298	1
wsnp_CAP8_rep_c4147_2032009	2B	205789073	0.0223895	0.147191	445	0.993057	0.567249	1
IACX5859	5B	513109395	0.0227361	0.270787	445	0.993057	0.709149	1
GENE-2947_175	4A	562826089	0.0228843	0.0988764	445	0.993057	-0.620065	1
BobWhite_c17045_186	5A	625442425	0.0232476	0.120225	445	0.993057	0.465758	1
Ku_c101932_436	3B	699256835	0.0233863	0.206742	445	0.993057	0.402105	1
BS00087695_51	3B	836298431	0.0238371	0.21573	445	0.993057	0.435287	1
Tdurum_contig11192_373	3B	5276260	0.0239293	0.316854	445	0.993057	-0.430506	1
wsnp_Ex_c21924_31095740	3B	675649772	0.0240532	0.361798	445	0.993057	-0.371909	1
BS00061151_51	7A	173349441	0.0244697	0.448315	445	0.993057	0.57536	1
BS00023151_51	4A	600471247	0.0257361	0.438202	445	0.993057	-0.461726	1
Kukri_c15972_390	1B	118432601	0.0261644	0.249438	445	0.993057	-0.606951	1
Tdurum_contig43232_1012	1B	625930338	0.0264359	0.0516854	445	0.993057	0.779873	1
RAC875_c44499_199	2B	152397042	0.0264492	0.0898876	445	0.993057	-0.544594	1
BS00038778_51	1A	261142485	0.0269941	0.251685	445	0.993057	-0.545419	1
RAC875_c53238_455	3A	629368820	0.0271986	0.498876	445	0.993057	-0.48344	1
BS00105846_51	1A	10558533	0.027256	0.27191	445	0.993057	0.354716	1
GENE-4691_462	7A	201352577	0.0274126	0.307865	445	0.993057	-0.610111	1
RAC875_c20657_2535	7A	201343147	0.0274126	0.307865	445	0.993057	0.610111	1
Excalibur_c9495_322	1B	319163113	0.0275692	0.103371	445	0.993057	0.851648	1
BobWhite_c16735_176	2B	435844182	0.0276793	0.131461	445	0.993057	-0.515569	1
IACX1705	1B	471071286	0.0281888	0.323596	445	0.993057	0.551716	1
RAC875_c7674_634	1B	532565404	0.0283908	0.164045	445	0.993057	0.801312	1
BS00041707_51	2A	560969753	0.0284063	0.440449	445	0.993057	-0.52289	1
Ku_c37893_495	6A	32923157	0.0284564	0.296629	445	0.993057	0.386766	1
RAC875_rep_c69892_151	2B	545767463	0.0285785	0.460674	445	0.993057	0.501728	1
IAAV8847	5B	474884686	0.0287139	0.255056	445	0.993057	0.383726	1
wsnp_Ex_rep_c105594_89968727	6A	575319676	0.0290182	0.249438	445	0.993057	-0.403381	1
GENE-0235_131	1A	374684112	0.0292837	0.175281	445	0.993057	-0.422423	1
Tdurum_contig10608_948	3B	9603726	0.0295441	0.161798	445	0.993057	-0.42078	1
RAC875_rep_c72435_90	2B	136096942	0.0297383	0.306742	445	0.993057	0.386615	1
IAAV8661	1B	295362746	0.0297777	0.3	445	0.993057	0.577122	1
BS00031117_51	5A	550108420	0.0297835	0.121348	445	0.993057	-0.545238	1
Excalibur_c6497_535	1B	271276872	0.0297848	0.231461	445	0.993057	-0.516684	1
BS00057060_51	2A	726695861	0.0297989	0.125843	445	0.993057	-0.432162	1
IAAV2855	1B	582669464	0.0301439	0.0629213	445	0.993057	0.619206	1
Kukri_c10453_875	1A	463630595	0.0303742	0.45618	445	0.993057	-0.727693	1
Ku_c9598_2119	7B	168559973	0.030797	0.273034	445	0.993057	-0.587908	1
IAAV4890	7B	706053176	0.030846	0.0786517	445	0.993057	0.497044	1
IACX11634	3A	131247444	0.0309159	0.474157	445	0.993057	-0.362889	1
BobWhite_c6771_697	2A	28171142	0.0311074	0.274157	445	0.993057	0.37928	1
IACX8452	1B	270896273	0.0313396	0.280899	445	0.993057	-0.501253	1
Ra_c11721_766	6A	545318348	0.031708	0.247191	445	0.993057	0.630994	1
Excalibur_c44713_137	3B	544224949	0.0320368	0.375281	445	0.993057	0.468635	1
wsnp_Ex_rep_c66903_65319487	5A	445193090	0.0323465	0.191011	445	0.993057	0.456568	1
Ra_c8937_191	7A	78823666	0.0326398	0.465169	445	0.993057	0.638081	1
CAP12_rep_c6090_261	3A	16511936	0.0328643	0.1	445	0.993057	0.644215	1
Kukri_rep_c69727_102	5B	471697338	0.033083	0.341573	445	0.993057	-0.390022	1
RAC875_rep_c74271_414	4A	608458962	0.0330844	0.121348	445	0.993057	0.465151	1
wsnp_Ex_c4561_8184576	1A	460578822	0.0331274	0.364045	445	0.993057	0.404658	1
RAC875_c19014_725	1A	460578873	0.0331274	0.364045	445	0.993057	0.404658	1
IACX14305	6A	111809402	0.0332316	0.373034	445	0.993057	-0.668068	1
Ku_c33341_260	2B	448439066	0.0334932	0.251685	445	0.993057	0.436969	1
Excalibur_c41771_990	3A	17675113	0.0341805	0.238202	445	0.993057	-0.399451	1
RAC875_c18200_929	4B	600117138	0.0342568	0.0595506	445	0.993057	0.704012	1
wsnp_Ex_c27023_36242252	2A	498879869	0.0345128	0.364045	445	0.993057	0.479229	1
Tdurum_contig83039_425	6A	546220722	0.0348703	0.348315	445	0.993057	0.397008	1
IACX5762	4B	64546039	0.0349163	0.337079	445	0.993057	0.444888	1
Tdurum_contig49928_728	2A	11295146	0.0350397	0.114607	445	0.993057	0.547978	1
BS00022788_51	1A	508253641	0.0353739	0.422472	445	0.993057	-0.38696	1
Kukri_rep_c110838_253	7A	123342754	0.0357507	0.14382	445	0.993057	0.461734	1
Ra_c19837_1031	5B	56438803	0.0358074	0.257303	445	0.993057	-0.439611	1
BS00086964_51	6B	479799075	0.0360771	0.168539	445	0.993057	0.462916	1
RAC875_rep_c106667_302	4A	589323538	0.0361501	0.238202	445	0.993057	-0.3662	1
RAC875_c11702_1216	4A	731076557	0.0369598	0.0595506	445	0.993057	-0.469166	1
Kukri_c7647_1122	1A	55656440	0.0369897	0.393258	445	0.993057	0.416717	1
RAC875_c10659_570	1A	55656912	0.0369897	0.393258	445	0.993057	0.416717	1
wsnp_Ex_c1159_2225557	Unknown	152344691	0.0371812	0.205618	445	0.993057	0.618626	1
Excalibur_c37753_655	2B	730228792	0.0375794	0.362921	445	0.993057	-0.437142	1
Tdurum_contig19307_138	5B	528740553	0.0377689	0.305618	445	0.993057	0.495251	1
Kukri_c9406_337	6A	597029476	0.0381191	0.404494	445	0.993057	-0.375309	1
CAP11_c1716_97	1B	123375365	0.0384236	0.310112	445	0.993057	-0.947407	1
Ku_c7810_274	1A	488492982	0.0388833	0.231461	445	0.993057	0.670392	1
IACX15424	1B	462817131	0.039275	0.0719101	445	0.993057	0.540976	1
wsnp_Ex_rep_c105131_89643770	7B	670343046	0.039362	0.485393	445	0.993057	0.573736	1
Kukri_c49091_415	1B	323757730	0.0393887	0.462921	445	0.993057	0.399937	1
Kukri_c25727_139	6A	10538354	0.0395192	0.303371	445	0.993057	0.419468	1
Kukri_rep_c68125_946	4A	113875300	0.0396691	0.401124	445	0.993057	0.685123	1
Excalibur_c51720_84	7A	709197556	0.0403071	0.417978	445	0.993057	-0.344259	1
wsnp_Ex_rep_c71376_70138381	1A	524889271	0.0403515	0.229213	445	0.993057	0.375152	1
Excalibur_rep_c109030_217	Unknown	130828853	0.0407029	0.120225	445	0.993057	0.6697	1
Tdurum_contig32577_286	4A	562832024	0.0411505	0.440449	445	0.993057	-0.929898	1
wsnp_Ku_c12211_19780409	5A	512093126	0.041249	0.0674157	445	0.993057	-0.605502	1
Jagger_c4412_265	2B	136096426	0.041333	0.288764	445	0.993057	-0.364052	1
BS00076461_51	7A	123340565	0.0416442	0.229213	445	0.993057	0.350109	1
Tdurum_contig77275_259	5B	481953393	0.0417073	0.360674	445	0.993057	-0.414811	1
Excalibur_c98849_278	2B	195418619	0.0417126	0.45618	445	0.993057	0.415788	1
wsnp_CAP12_c510_276361	2A	712528401	0.0418655	0.161798	445	0.993057	0.373737	1
Kukri_c8595_834	2A	511796349	0.0420063	0.253933	445	0.993057	0.790595	1
RAC875_c118749_111	7A	182263924	0.0422653	0.491011	445	0.993057	1.14277	1
BobWhite_c32835_152	6A	607115965	0.0425053	0.101124	445	0.993057	0.586219	1
RAC875_c14852_2171	6B	149582396	0.0426621	0.377528	445	0.993057	-0.304657	1
Tdurum_contig15967_90	1A	536770064	0.042783	0.483146	445	0.993057	-0.554024	1
Ra_c70188_270	6A	495888640	0.0428373	0.305618	445	0.993057	-0.401276	1
BS00011365_51	6A	19612973	0.0434671	0.114607	445	0.993057	-0.415927	1
GENE-0609_166	2B	628331431	0.0435621	0.116854	445	0.993057	-0.470256	1
BS00067744_51	5B	568556011	0.0435797	0.0696629	445	0.993057	0.556427	1
Kukri_c19709_383	1B	182636782	0.0436817	0.357303	445	0.993057	0.510187	1
Ku_c11950_931	6A	70939603	0.043825	0.12809	445	0.993057	-0.531308	1
BS00030495_51	2B	92155463	0.044206	0.0606742	445	0.993057	0.538491	1
BS00027470_51	3A	627994375	0.0442318	0.101124	445	0.993057	-0.572939	1
CAP7_rep_c8937_117	6A	432737905	0.0443886	0.321348	445	0.993057	0.324977	1
Ex_c5317_662	5A	492206269	0.0444592	0.202247	445	0.993057	0.496181	1
BS00064608_51	5A	370605895	0.0445771	0.258427	445	0.993057	0.552514	1
RAC875_c48891_87	Unknown	196147137	0.0446285	0.0775281	445	0.993057	-0.641523	1
BS00039489_51	2A	200386086	0.0447871	0.346067	445	0.993057	-0.405095	1
Tdurum_contig97240_915	5B	17876272	0.0448285	0.11236	445	0.993057	-0.456444	1
tplb0037a05_913	6A	602637665	0.044899	0.191011	445	0.993057	0.393896	1
BS00032364_51	1B	440267774	0.0451482	0.360674	445	0.993057	-0.563495	1
Ra_c44591_213	3B	717020125	0.0454823	0.45618	445	0.993057	0.345466	1
Kukri_c75399_226	1B	401818257	0.0456076	0.125843	445	0.993057	0.469431	1
BS00010234_51	4B	675156589	0.0457178	0.058427	445	0.993057	0.665259	1
RFL_Contig2569_2187	3A	685602438	0.0459397	0.188764	445	0.993057	-0.388354	1
BS00055102_51	5A	630168604	0.0460945	0.133708	445	0.993057	0.541778	1
Excalibur_c41298_1140	7B	28738383	0.0463471	0.0775281	445	0.993057	0.660083	1
RAC875_c31197_62	5B	56513903	0.0465219	0.280899	445	0.993057	-0.392851	1
RAC875_c50787_113	3A	486560864	0.0465262	0.233708	445	0.993057	-0.405902	1
IAAV8440	1A	277987419	0.046862	0.166292	445	0.993057	-0.581758	1
BobWhite_c36545_259	2A	713317820	0.0468943	0.150562	445	0.993057	0.388724	1
Tdurum_contig27973_306	4A	622895635	0.0469861	0.180899	445	0.993057	-0.562562	1
wsnp_Ex_c1204_2313262	3A	650474923	0.047118	0.214607	445	0.993057	-0.548098	1
Tdurum_contig42491_666	1A	555599244	0.047344	0.0876404	445	0.993057	0.573173	1
Ra_c2142_821	5A	664443182	0.0474461	0.350562	445	0.993057	0.537958	1
BS00012042_51	1A	525167854	0.0474893	0.179775	445	0.993057	0.390522	1
BS00010148_51	1B	585368037	0.0475669	0.226966	445	0.993057	-0.364344	1
BS00066659_51	1A	553150791	0.0477383	0.406742	445	0.993057	-0.462011	1
TA001383-0516	3A	630290274	0.0478282	0.375281	445	0.993057	0.418173	1
Kukri_rep_c104113_252	1B	598920144	0.0479662	0.444944	445	0.993057	-0.698233	1
Kukri_c9405_379	7B	592364595	0.0482646	0.298876	445	0.993057	-0.524505	1
BS00081610_51	3A	676783417	0.0486072	0.269663	445	0.993057	0.490279	1
BS00005019_51	6A	524333381	0.0487202	0.359551	445	0.993057	-0.4742	1
wsnp_CAP11_c1244_714229	6A	524333381	0.0487202	0.359551	445	0.993057	-0.4742	1
RFL_Contig5498_1000	4B	499624379	0.048931	0.477528	445	0.993057	0.494094	1
BS00041339_51	3B	703244608	0.0489575	0.38764	445	0.993057	0.494588	1
BobWhite_c828_329	Unknown	54863350	0.049043	0.094382	445	0.993057	0.567699	1
wsnp_CAP11_rep_c4138_1957291	1B	658893275	0.0490704	0.0831461	445	0.993057	0.421763	1
Excalibur_c18694_273	Unknown	9617157	0.0490725	0.240449	445	0.993057	0.592252	1
Excalibur_c5052_151	1A	273651607	0.0495135	0.298876	445	0.993057	-0.552766	1
RAC875_c11749_97	1A	273652068	0.0495135	0.298876	445	0.993057	-0.552766	1
RAC875_c63421_83	1A	273652915	0.0495135	0.298876	445	0.993057	-0.552766	1
RAC875_c25708_503	1A	273666241	0.0495135	0.298876	445	0.993057	-0.552766	1
wsnp_RFL_Contig4416_5179910	5A	623048499	0.0495153	0.373034	445	0.993057	0.36914	1
RAC875_rep_c106439_1159	6A	29439768	0.0496261	0.119101	445	0.993057	-0.636688	1
tplb0057g20_780	6A	549878497	0.0498144	0.47191	445	0.993057	-0.288655	1
RFL_Contig5706_1294	1A	422986641	0.0498839	0.27191	445	0.993057	-0.548291	1
Tdurum_contig60205_806	2A	736628373	0.0500599	0.274157	445	0.993057	-0.465043	1
wsnp_Ex_c45_97816	2A	736628373	0.0500599	0.274157	445	0.993057	-0.465043	1
Tdurum_contig29137_347	6A	85623205	0.0501366	0.0651685	445	0.993057	0.573356	1
Tdurum_contig43850_140	3A	117216598	0.0501716	0.267416	445	0.993057	-0.487698	1
RAC875_c49044_335	5B	56439844	0.0502039	0.307865	445	0.993057	-0.397103	1
Ra_c14408_576	6B	158252806	0.0503486	0.404494	445	0.993057	0.478391	1
RAC875_c61824_194	2A	753078240	0.0504941	0.12809	445	0.993057	0.429281	1
IAAV5035	6A	521799255	0.0512338	0.105618	445	0.993057	-0.490113	1
wsnp_CAP12_c1226_628910	6A	521799255	0.0512338	0.105618	445	0.993057	-0.490113	1
Kukri_c29142_450	3B	727300315	0.0512572	0.289888	445	0.993057	0.381065	1
Kukri_c29142_747	4A	620510221	0.0512572	0.289888	445	0.993057	0.381065	1
Kukri_c29142_1046	4A	620509922	0.0512572	0.289888	445	0.993057	-0.381065	1
Tdurum_contig45588_730	5B	654027966	0.0514058	0.0786517	445	0.993057	0.549063	1
wsnp_Ex_c22089_31270140	6A	62968245	0.051555	0.335955	445	0.993057	0.549283	1
BS00011425_51	2A	29227367	0.0521056	0.0741573	445	0.993057	-0.497855	1
Excalibur_c25898_434	6A	576607435	0.0522993	0.195506	445	0.993057	-0.370352	1
Tdurum_contig42083_757	4A	592540095	0.0523109	0.424719	445	0.993057	-0.298864	1
wsnp_Ex_rep_c68124_66892390	4A	125285913	0.0525984	0.105618	445	0.993057	-0.50805	1
BS00022551_51	1B	577322139	0.0527962	0.319101	445	0.993057	0.518701	1
Kukri_c38390_218	7A	61422784	0.0529198	0.352809	445	0.993057	-0.381815	1
Tdurum_contig51355_456	3B	821930029	0.052937	0.164045	445	0.993057	-0.42989	1
RAC875_rep_c107823_121	7B	417048091	0.0529482	0.110112	445	0.993057	-0.605634	1
Tdurum_contig29629_437	6A	545133477	0.0529927	0.251685	445	0.993057	0.545618	1
Excalibur_c25699_113	4A	617089591	0.0530041	0.335955	445	0.993057	-0.422683	1
Excalibur_c25948_366	5A	447309802	0.0530332	0.368539	445	0.993057	-0.416852	1
RAC875_c58159_989	3A	560463297	0.0531033	0.269663	445	0.993057	-0.439525	1
wsnp_Ku_c7872_13484038	5B	56439747	0.0535524	0.258427	445	0.993057	-0.390318	1
wsnp_CAP11_c78_114341	7A	606717875	0.0536254	0.21573	445	0.993057	-0.362932	1
Kukri_c30819_246	6A	428406659	0.0537054	0.494382	445	0.993057	0.516439	1
IAAV5687	3A	483544309	0.0546249	0.462921	445	0.993057	0.583419	1
Excalibur_c63243_434	1A	137498052	0.054761	0.231461	445	0.993057	-0.308134	1
BS00047274_51	3B	629546212	0.054868	0.476404	445	0.993057	-0.320272	1
wsnp_Ex_rep_c66867_65267909	3A	513695277	0.0548695	0.0719101	445	0.993057	0.732522	1
Kukri_c42202_271	1B	583135715	0.0549382	0.103371	445	0.993057	0.477422	1
BS00009921_51	1A	212468695	0.0550511	0.293258	445	0.993057	0.604149	1
IACX8373	1A	212468695	0.0550511	0.293258	445	0.993057	0.604149	1
wsnp_Ex_c17379_26073344	6B	668704082	0.055154	0.196629	445	0.993057	-0.335621	1
BS00027891_51	2A	549658976	0.0554536	0.259551	445	0.993057	-0.442136	1
Tdurum_contig63598_188	7A	112168333	0.0558808	0.0674157	445	0.993057	0.600024	1
Excalibur_c44408_174	7B	538482357	0.0559717	0.150562	445	0.993057	0.666498	1
RAC875_rep_c70705_84	2A	610377906	0.0564288	0.458427	445	0.993057	0.429512	1
Tdurum_contig44075_1141	2A	610377906	0.0564288	0.458427	445	0.993057	0.429512	1
wsnp_Ex_c15858_24246431	5B	326332323	0.0567414	0.174157	445	0.993057	0.827565	1
BS00071465_51	1B	469360000	0.0568403	0.310112	445	0.993057	-0.344407	1
wsnp_Ex_c15268_23489498	3A	345618643	0.0572	0.159551	445	0.993057	0.383105	1
Excalibur_c29255_404	4B	661729303	0.0572613	0.307865	445	0.993057	0.478262	1
BS00024993_51	5B	7622451	0.0576714	0.253933	445	0.993057	-0.336306	1
Tdurum_contig28174_132	7B	578954517	0.0576784	0.303371	445	0.993057	0.341197	1
wsnp_AJ612027A_Ta_2_1	5A	550282760	0.0576797	0.104494	445	0.993057	-0.527902	1
RAC875_c17404_1160	3A	432288538	0.0577742	0.404494	445	0.993057	0.357917	1
TA001038-0975	3A	600726285	0.0578111	0.476404	445	0.993057	0.491644	1
BobWhite_c47948_76	2B	551987618	0.0580572	0.113483	445	0.993057	-0.459375	1
BS00073407_51	3B	479194720	0.0586349	0.406742	445	0.993057	-0.412338	1
tplb0029b01_1022	1B	318235021	0.0591991	0.48764	445	0.993057	-0.378306	1
Excalibur_c91154_175	3A	484193589	0.059302	0.377528	445	0.993057	-0.462667	1
Ku_c33128_457	7A	10433155	0.0594022	0.119101	445	0.993057	0.401009	1
RAC875_c9840_364	2B	445435457	0.059426	0.0719101	445	0.993057	0.653292	1
RAC875_c6609_1037	5B	89920647	0.0598022	0.313483	445	0.993057	0.645247	1
wsnp_Ex_c1429_2744367	1B	310899745	0.0599095	0.193258	445	0.993057	-0.537383	1
Kukri_c40035_258	2A	77720881	0.0605655	0.205618	445	0.993057	-0.340386	1
Ku_c9784_702	3A	647401520	0.0608147	0.359551	445	0.993057	0.29619	1
BS00021660_51	5A	49401245	0.0608267	0.451685	445	0.993057	0.39039	1
TA005216-0272	3A	630327828	0.061483	0.213483	445	0.993057	-0.377915	1
GENE-0041_182	1A	106354758	0.0621713	0.2	445	0.993057	-0.608184	1
BS00066308_51	1A	144988202	0.0622474	0.107865	445	0.993057	1.09668	1
Kukri_c13830_601	3A	16808050	0.062272	0.110112	445	0.993057	0.545285	1
RAC875_c28616_154	4A	475842537	0.0624366	0.240449	445	0.993057	-0.690962	1
Ex_c9201_714	1A	105222392	0.062566	0.179775	445	0.993057	-0.569548	1
BS00065697_51	5B	509517314	0.0626027	0.392135	445	0.993057	-0.3421	1
Excalibur_c33040_447	2A	734444294	0.0627597	0.213483	445	0.993057	0.360637	1
TA001604-0335	2B	22726438	0.0628373	0.193258	445	0.993057	-0.338969	1
Kukri_c34887_734	4A	688368896	0.0639185	0.32809	445	0.993057	0.365883	1
Ex_c19516_3687	2A	2134940	0.0639471	0.41573	445	0.993057	-0.349299	1
Excalibur_c3795_198	6A	96331656	0.0642525	0.429213	445	0.993057	-0.350611	1
Kukri_c27713_131	2B	217012847	0.0645718	0.32809	445	0.993057	-0.635202	1
Tdurum_contig71266_87	6A	396489849	0.0646687	0.0764045	445	0.993057	0.585028	1
BobWhite_c13450_712	1A	293388241	0.0648288	0.12809	445	0.993057	0.623295	1
Ku_c3385_521	4B	563053946	0.0649974	0.15618	445	0.993057	0.444091	1
Ku_c1083_1261	5B	479925803	0.0651712	0.27191	445	0.993057	0.391609	1
Excalibur_rep_c69275_346	6A	495888645	0.0652669	0.0561798	445	0.993057	0.586091	1
Kukri_c84629_315	2A	710362590	0.0655081	0.31236	445	0.993057	-0.331555	1
Kukri_c6453_184	7A	123342391	0.0660185	0.161798	445	0.993057	0.388921	1
Kukri_c3024_1268	2B	647194277	0.0662924	0.0573034	445	0.993057	-0.568315	1
Tdurum_contig42211_1897	4B	96438518	0.0663276	0.280899	445	0.993057	0.555537	1
Tdurum_contig92396_380	5B	17218457	0.0666191	0.22809	445	0.993057	-0.329031	1
BS00026916_51	5A	574747457	0.0668178	0.38764	445	0.993057	-0.324574	1
RAC875_c6719_738	5A	438504701	0.0669934	0.229213	445	0.993057	0.552183	1
GENE-3440_199	5B	442632623	0.0669934	0.229213	445	0.993057	0.552183	1
BS00099982_51	4A	702330094	0.0669998	0.0966292	445	0.993057	-0.4243	1
RAC875_rep_c106941_128	5B	691456612	0.0675681	0.474157	445	0.993057	-0.337352	1
RAC875_c4331_1627	2A	10976417	0.0678153	0.265169	445	0.993057	-0.291574	1
BS00066499_51	2A	540568701	0.0681535	0.28764	445	0.993057	-0.337029	1
wsnp_Ku_rep_c71565_71299640	5A	584269696	0.0682485	0.408989	445	0.993057	-0.319479	1
Ex_c2571_842	5B	56438543	0.06846	0.294382	445	0.993057	0.369346	1
BS00066452_51	6A	198582101	0.0685097	0.182022	445	0.993057	0.365369	1
BS00023142_51	1B	469899251	0.0685625	0.31236	445	0.993057	0.323613	1
Ku_c10756_1197	4B	664236422	0.068769	0.0561798	445	0.993057	0.620837	1
RAC875_c50245_120	2A	126519018	0.0688255	0.121348	445	0.993057	-0.675514	1
wsnp_Ra_c8570_14489763	3A	651829118	0.0689506	0.224719	445	0.993057	-0.521578	1
BS00102326_51	3B	673329104	0.0689895	0.110112	445	0.993057	-0.403604	1
Excalibur_c53864_331	4A	647556284	0.0691875	0.103371	445	0.993057	-0.562306	1
wsnp_Ra_c13009_20690735	7A	272678568	0.0692618	0.294382	445	0.993057	0.472584	1
BS00066695_51	7A	279099916	0.0692618	0.294382	445	0.993057	0.472584	1
BS00022724_51	7A	7504249	0.0700717	0.12809	445	0.993057	-0.382516	1
BobWhite_c34068_854	2A	303896201	0.0702055	0.235955	445	0.993057	0.31842	1
BS00037898_51	3B	493437253	0.0707772	0.14382	445	0.993057	-0.447554	1
Kukri_c43403_412	2A	50558315	0.0708674	0.224719	445	0.993057	-0.50102	1
Ra_c87559_934	1A	256211840	0.0709752	0.253933	445	0.993057	0.633943	1
RAC875_rep_c72029_380	6A	498455712	0.071004	0.319101	445	0.993057	-0.399365	1
Kukri_c1274_120	7B	379663874	0.0710451	0.125843	445	0.993057	-0.414562	1
Tdurum_contig4567_172	5A	427405853	0.0712148	0.197753	445	0.993057	-0.454537	1
BobWhite_c16987_106	5B	528740168	0.0712821	0.325843	445	0.993057	-0.429246	1
Excalibur_c8931_432	7A	633048134	0.0713144	0.188764	445	0.993057	-0.405762	1
RAC875_rep_c71181_1733	3A	685602520	0.0714858	0.211236	445	0.993057	-0.332415	1
wsnp_Ex_rep_c69664_68618163	3A	566105079	0.0716725	0.431461	445	0.993057	0.462988	1
wsnp_Ex_c6059_10615895	7A	592602539	0.0717091	0.403371	445	0.993057	-0.355994	1
BS00048572_51	5B	396111077	0.0720355	0.0606742	445	0.993057	-0.581428	1
Ra_c26829_375	1B	467292153	0.0720381	0.260674	445	0.993057	0.352523	1
GENE-1785_118	3B	771620963	0.0721016	0.0516854	445	0.993057	-0.700633	1
TA002623-1271	3A	566523098	0.0721913	0.157303	445	0.993057	-0.42571	1
CAP7_c4283_232	6A	576560148	0.0722884	0.186517	445	0.993057	0.602434	1
wsnp_Ex_c965_1846161	6A	576560199	0.0722884	0.186517	445	0.993057	0.602434	1
RFL_Contig4751_1197	5B	484383615	0.0723102	0.132584	445	0.993057	0.39655	1
Tdurum_contig20191_171	1A	433116902	0.07245	0.444944	445	0.993057	0.329865	1
Tdurum_contig12643_514	3B	749193348	0.072657	0.359551	445	0.993057	0.275854	1
CAP7_c1576_371	Unknown	53221241	0.0731715	0.232584	445	0.993057	0.292541	1
Tdurum_contig80344_144	Unknown	53221241	0.0731715	0.232584	445	0.993057	0.292541	1
wsnp_Ex_c3666_6687919	4A	130698701	0.0736518	0.307865	445	0.993057	-0.42601	1
BS00021692_51	7A	63099116	0.0738098	0.192135	445	0.993057	0.335067	1
wsnp_Ex_c19778_28779907	3B	749356077	0.0739407	0.148315	445	0.993057	0.388067	1
Kukri_rep_c75764_261	3A	16624883	0.0742789	0.132584	445	0.993057	-0.333361	1
BS00066143_51	5A	496194508	0.07452	0.302247	445	0.993057	-0.346356	1
Kukri_rep_c96113_76	2A	611696920	0.0745298	0.247191	445	0.993057	0.387484	1
RAC875_c16009_223	2A	64208363	0.0746705	0.25618	445	0.993057	0.365027	1
BS00063744_51	7A	633038363	0.0749078	0.195506	445	0.993057	-0.394975	1
RAC875_c25019_1087	7B	669520646	0.0749191	0.0629213	445	0.993057	0.488763	1
Tdurum_contig46797_585	2A	43936644	0.0749936	0.379775	445	0.993057	0.242614	1
RAC875_c19357_122	6A	545019398	0.0750269	0.103371	445	0.993057	0.477075	1
Kukri_c10308_342	1B	290975948	0.0751613	0.231461	445	0.993057	0.33321	1
Tdurum_contig12556_686	2A	755630017	0.0755478	0.0741573	445	0.993057	-0.532625	1
wsnp_Ex_c12933_20488438	4A	576364059	0.0756432	0.447191	445	0.993057	0.358968	1
wsnp_JD_c14405_14144807	2B	535625972	0.0758616	0.12809	445	0.993057	-0.485718	1
BobWhite_c23054_1192	2B	647219062	0.0761273	0.114607	445	0.993057	-0.489902	1
Kukri_c7666_1389	2A	690232549	0.0761273	0.114607	445	0.993057	0.489902	1
BobWhite_c23054_1464	2A	690234152	0.0761273	0.114607	445	0.993057	0.489902	1
wsnp_Ex_c14953_23104041	2A	726064435	0.0762395	0.160674	445	0.993057	-0.550594	1
wsnp_RFL_Contig2763_2509104	2A	726064435	0.0762395	0.160674	445	0.993057	-0.550594	1
wsnp_Ex_c27317_36522052	3A	676161172	0.0762662	0.476404	445	0.993057	-0.298791	1
BS00003861_51	6A	21880317	0.0763376	0.0764045	445	0.993057	0.39167	1
BobWhite_c11539_336	5A	665732971	0.0767887	0.4	445	0.993057	0.303094	1
Kukri_c55979_598	1B	412058714	0.0768095	0.170787	445	0.993057	0.387736	1
wsnp_Ex_c50413_54706626	5A	465395030	0.0768742	0.32809	445	0.993057	-0.348034	1
wsnp_Ex_rep_c66667_64981526	5B	478512790	0.0768742	0.32809	445	0.993057	-0.348034	1
BS00066748_51	6A	350395394	0.0771945	0.323596	445	0.993057	-0.780992	1
BobWhite_c4336_127	5A	398710754	0.0776555	0.225843	445	0.993057	0.309134	1
RAC875_c62483_112	3B	2651966	0.0781206	0.404494	445	0.993057	0.319501	1
BS00011205_51	1A	49689810	0.0782674	0.407865	445	0.993057	0.771519	1
RAC875_c18282_1390	1A	273663623	0.0782905	0.280899	445	0.993057	-0.500821	1
Tdurum_contig14650_689	1A	273666067	0.0782905	0.280899	445	0.993057	0.500821	1
Ku_c62848_956	1A	276534087	0.0782905	0.280899	445	0.993057	0.500821	1
Excalibur_c23779_474	3A	455488828	0.0782905	0.280899	445	0.993057	0.500821	1
RAC875_c9150_2945	5B	457946585	0.0785214	0.313483	445	0.993057	0.346174	1
Tdurum_contig28268_91	5A	536115372	0.0786	0.350562	445	0.993057	-0.393298	1
RAC875_c27323_867	3A	482938434	0.0791122	0.219101	445	0.993057	-0.403272	1
RAC875_c62400_924	5B	660750933	0.0791413	0.494382	445	0.993057	0.320782	1
BobWhite_c25163_178	2B	258430541	0.0796697	0.377528	445	0.993057	-0.259172	1
Tdurum_contig43308_465	6A	603773015	0.0801049	0.0853933	445	0.993057	-0.389596	1
Kukri_c12219_112	5B	428124513	0.0805446	0.195506	445	0.993057	-0.43241	1
Tdurum_contig47429_248	4B	3240396	0.0806024	0.495506	445	0.993057	0.338556	1
wsnp_Ku_rep_c104517_90964418	1A	132560354	0.0806995	0.211236	445	0.993057	-0.559329	1
GENE-0561_311	1A	142507882	0.0806995	0.211236	445	0.993057	0.559329	1
wsnp_Ra_c35443_43984178	6A	522977115	0.0810315	0.451685	445	0.993057	0.370098	1
wsnp_Ex_rep_c66315_64480362	6B	551412079	0.0810315	0.451685	445	0.993057	0.370098	1
wsnp_Ex_c9842_16228523	5A	16324921	0.0811884	0.278652	445	0.993057	-0.286625	1
Kukri_c51735_79	1A	559286430	0.0812829	0.294382	445	0.993057	-0.278153	1
BobWhite_c44986_217	2B	74519456	0.0813024	0.14382	445	0.993057	0.445686	1
BS00051998_51	6B	159956821	0.0816284	0.283146	445	0.993057	0.336086	1
Ku_c12469_983	5A	558171500	0.0817111	0.297753	445	0.993057	-0.313498	1
wsnp_JD_c34368_25929293	6A	519595002	0.0821371	0.28764	445	0.993057	0.467552	1
RAC875_c10656_632	2B	112943232	0.0823444	0.0674157	445	0.993057	0.623181	1
GENE-2768_352	4B	452701563	0.0824873	0.211236	445	0.993057	-0.368621	1
BS00010213_51	3A	425854356	0.0825305	0.130337	445	0.993057	0.389007	1
Ra_c42714_1137	2A	599156100	0.0825929	0.229213	445	0.993057	0.499601	1
CAP8_c3013_117	5A	536115556	0.0827962	0.325843	445	0.993057	-0.350155	1
Ra_c3083_982	1B	450219235	0.0834497	0.451685	445	0.993057	-0.324472	1
Tdurum_contig31139_143	Unknown	81534994	0.0835514	0.0595506	445	0.993057	0.551547	1
IACX3059	5B	520609172	0.083751	0.146067	445	0.993057	-0.449235	1
Tdurum_contig31586_197	3A	503574352	0.0840214	0.14382	445	0.993057	0.435421	1
Excalibur_c61191_77	3B	711180232	0.0843622	0.285393	445	0.993057	0.335676	1
RAC875_c18668_513	7A	727023042	0.0844123	0.422472	445	0.993057	0.38456	1
RAC875_c16149_298	1A	509524234	0.0844456	0.0786517	445	0.993057	-0.462999	1
wsnp_Ex_c13186_20822127	1A	509524234	0.0844456	0.0786517	445	0.993057	-0.462999	1
Tdurum_contig30729_263	5A	406541332	0.0844723	0.103371	445	0.993057	0.395559	1
RAC875_c5744_115	7B	715529581	0.0848977	0.348315	445	0.993057	0.391168	1
GENE-0675_161	2A	679742242	0.0852732	0.094382	445	0.993057	-0.638996	1
wsnp_CAP11_c3346_1639010	4A	82229330	0.0854782	0.410112	445	0.993057	-0.475118	1
wsnp_RFL_Contig1883_1034534	4A	82229330	0.0854782	0.410112	445	0.993057	-0.475118	1
Excalibur_rep_c111743_194	2A	73861384	0.0860267	0.416854	445	0.993057	-0.40441	1
Tdurum_contig49608_1185	4A	591677647	0.0862323	0.0966292	445	0.993057	-0.497345	1
Tdurum_contig10326_151	1A	351822227	0.0862465	0.422472	445	0.993057	-0.413267	1
wsnp_Ex_c3057_5636572	1A	263487254	0.0865401	0.242697	445	0.993057	0.787009	1
BobWhite_c8084_2508	6A	563922874	0.0865621	0.383146	445	0.993057	0.487901	1
Kukri_rep_c105243_341	6A	427833619	0.086712	0.253933	445	0.993057	0.275087	1
D_contig16287_416	4A	697054128	0.0871256	0.173034	445	0.993057	-0.342912	1
BS00010366_51	5A	509411697	0.0873285	0.14382	445	0.993057	0.443581	1
BS00076835_51	5B	518722865	0.0873285	0.14382	445	0.993057	0.443581	1
RAC875_rep_c71000_144	5B	585862214	0.0878333	0.448315	445	0.993057	0.333814	1
wsnp_Ex_c3042_5618219	5B	585862214	0.0878333	0.448315	445	0.993057	0.333814	1
Ra_c7855_938	1A	263928107	0.0881495	0.241573	445	0.993057	0.797645	1
Tdurum_contig28195_198	7A	61263506	0.088169	0.233708	445	0.993057	-0.322327	1
BS00059503_51	4A	632648912	0.0884882	0.148315	445	0.993057	0.371285	1
wsnp_Ex_c27940_37101775	1A	476628171	0.0887519	0.321348	445	0.993057	0.397605	1
wsnp_Ex_c12948_20511479	3A	521707936	0.0889757	0.351685	445	0.993057	-0.699405	1
IACX7457	5A	665731816	0.0890834	0.437079	445	0.993057	0.407976	1
GENE-1147_486	2B	156604293	0.0895255	0.326966	445	0.993057	0.402722	1
Excalibur_c32833_466	5A	38028971	0.0896709	0.47191	445	0.993057	0.365447	1
Tdurum_contig45301_876	1B	554352438	0.0901538	0.0932584	445	0.993057	0.729905	1
RAC875_c6911_412	2B	29946631	0.0903534	0.319101	445	0.993057	-0.558931	1
Excalibur_rep_c103109_88	1A	479203356	0.0903666	0.429213	445	0.993057	0.318448	1
Excalibur_rep_c115852_82	5B	513102659	0.0904876	0.458427	445	0.993057	0.29047	1
wsnp_Ku_c10224_16965872	4A	515876313	0.090507	0.12809	445	0.993057	0.83086	1
Excalibur_c59016_839	1A	387456632	0.0907277	0.179775	445	0.993057	-0.38632	1
Excalibur_c3475_903	1A	499103742	0.0908494	0.0696629	445	0.993057	-0.90024	1
RAC875_c27776_86	4A	127039725	0.0917845	0.397753	445	0.993057	-0.423422	1
wsnp_Ex_c19770_28768859	6A	103315163	0.0919507	0.4	445	0.993057	0.41288	1
BS00070139_51	1B	418162510	0.0921542	0.182022	445	0.993057	-0.378418	1
wsnp_RFL_Contig2914_2757372	2B	727248882	0.092172	0.267416	445	0.993057	-0.324253	1
BS00103166_51	1B	505493741	0.0921735	0.170787	445	0.993057	-0.424879	1
Jagger_c1015_305	6B	537677316	0.0923559	0.298876	445	0.993057	0.365299	1
Tdurum_contig10693_597	4B	32969743	0.0924746	0.348315	445	0.993057	0.272252	1
Excalibur_c26527_82	2B	765318692	0.0925502	0.440449	445	0.993057	0.228979	1
IAAV5246	1A	118478646	0.0925869	0.294382	445	0.993057	0.524593	1
wsnp_Ex_c18883_27772081	3A	28370520	0.0926375	0.0505618	445	0.993057	-0.654413	1
Excalibur_rep_c83402_173	7B	707475930	0.0926889	0.0921348	445	0.993057	-0.386569	1
BS00070692_51	2A	61159074	0.0927829	0.489888	445	0.993057	0.29088	1
RAC875_c68978_126	6A	3721258	0.0930246	0.157303	445	0.993057	-0.306091	1
Kukri_c49784_86	2A	771295133	0.0931122	0.0516854	445	0.993057	0.539974	1
Kukri_c31419_399	3B	73713094	0.0931446	0.148315	445	0.993057	-0.433931	1
RAC875_c47435_241	5A	510240325	0.0931446	0.148315	445	0.993057	0.433931	1
RAC875_rep_c73101_932	7A	373453584	0.0931638	0.359551	445	0.993057	0.404247	1
wsnp_Ex_c5238_9271937	2B	414858944	0.0932774	0.465169	445	0.993057	-0.641248	1
wsnp_Ra_c20409_29673950	6B	23559944	0.0933982	0.206742	445	0.993057	0.376042	1
BobWhite_c40535_218	7A	32924885	0.0936196	0.201124	445	0.993057	0.305865	1
wsnp_Ex_c214_421541	3A	141744934	0.0937522	0.467416	445	0.993057	-0.298821	1
wsnp_Ex_c3175_5864335	5B	683000647	0.0938569	0.0876404	445	0.993057	0.372063	1
Tdurum_contig8048_84	2B	210713615	0.0940974	0.411236	445	0.993057	0.364401	1
wsnp_Ex_c22423_31615798	2B	210713615	0.0940974	0.411236	445	0.993057	0.364401	1
Ex_c24379_1031	6A	545317518	0.0943118	0.28764	445	0.993057	0.35739	1
Kukri_c49784_56	2A	771295163	0.0944364	0.0539326	445	0.993057	-0.566607	1
wsnp_Ra_c53181_56932563	1A	565656735	0.0944761	0.253933	445	0.993057	-0.336427	1
wsnp_RFL_Contig2403_1927045	1A	565656735	0.0944761	0.253933	445	0.993057	-0.336427	1
Tdurum_contig82510_556	7A	74172553	0.094708	0.253933	445	0.993057	0.299182	1
Tdurum_contig29974_90	6A	558436131	0.0953548	0.494382	445	0.993057	0.29907	1
Excalibur_c26971_1730	4A	731839747	0.0955647	0.21573	445	0.993057	-0.273839	1
RAC875_c62256_904	6B	15813043	0.0957752	0.114607	445	0.993057	-0.347787	1
GENE-3867_1133	2A	88319847	0.0961188	0.364045	445	0.993057	-0.28747	1
RAC875_c41242_133	2A	88642918	0.0961188	0.364045	445	0.993057	-0.28747	1
Ra_c110295_600	2A	190999621	0.0961189	0.298876	445	0.993057	0.648342	1
wsnp_BE443995B_Ta_2_2	3A	490100367	0.0963929	0.232584	445	0.993057	0.332221	1
Kukri_rep_c112061_617	3A	490101227	0.0963929	0.232584	445	0.993057	-0.332221	1
RAC875_c55891_659	1B	557844447	0.0966839	0.2	445	0.993057	-0.309429	1
BS00033469_51	1A	464926602	0.0973327	0.319101	445	0.993057	0.344331	1
wsnp_BE403421A_Ta_2_1	6A	435538184	0.0973727	0.298876	445	0.993057	-0.414948	1
Kukri_rep_c102367_278	2B	169011128	0.0973887	0.391011	445	0.993057	-0.603774	1
Tdurum_contig97342_274	5B	555352758	0.0975189	0.353933	445	0.993057	0.363349	1
Excalibur_c40617_983	2A	698222480	0.09769	0.179775	445	0.993057	0.377588	1
RAC875_rep_c119728_146	1A	464100071	0.0980741	0.229213	445	0.993057	0.370028	1
Excalibur_c29029_424	1B	389837138	0.0982062	0.440449	445	0.993057	0.248949	1
IACX776	6B	179544382	0.0984683	0.170787	445	0.993057	0.339612	1
Kukri_rep_c103156_235	4B	582382538	0.0984843	0.339326	445	0.993057	0.285713	1
wsnp_Ex_c40060_47197384	3B	560256356	0.0985824	0.157303	445	0.993057	0.338329	1
RAC875_rep_c102893_780	1A	526461578	0.0988204	0.0876404	445	0.993057	0.4434	1
RAC875_c17735_569	3A	650023115	0.0988927	0.223596	445	0.993057	0.438711	1
wsnp_Ex_c57_116914	2B	133392286	0.0990187	0.191011	445	0.993057	-0.332398	1
RAC875_c41903_122	7B	670074788	0.0995092	0.339326	445	0.993057	0.293433	1
RAC875_rep_c98040_163	1B	505494344	0.0996676	0.166292	445	0.993057	-0.428145	1
BS00040380_51	6B	456863264	0.0998407	0.342697	445	0.993057	0.479848	1
Kukri_c17556_411	7A	193844745	0.100169	0.204494	445	0.993057	0.475117	1
RAC875_c13920_747	6A	21238862	0.100535	0.492135	445	0.993057	-0.459332	1
Kukri_c6343_1453	2A	28167155	0.100563	0.119101	445	0.993057	-0.306335	1
Excalibur_c5977_383	3A	568676600	0.100826	0.235955	445	0.993057	-0.306464	1
BS00032692_51	3A	568682419	0.100826	0.235955	445	0.993057	-0.306464	1
Tdurum_contig82534_311	7B	685318497	0.101066	0.206742	445	0.993057	-0.29265	1
BS00031923_51	7A	699192162	0.101066	0.206742	445	0.993057	0.29265	1
Kukri_c34897_444	2A	40996197	0.101204	0.498876	445	0.993057	0.31397	1
RAC875_c10054_2066	2A	36543875	0.101223	0.357303	445	0.993057	0.390074	1
wsnp_CAP8_c775_527730	2B	445441839	0.101326	0.231461	445	0.993057	0.659819	1
IAAV4521	2B	499805789	0.101894	0.319101	445	0.993057	0.285407	1
Kukri_c6795_311	3A	622280920	0.102028	0.325843	445	0.993057	0.589398	1
wsnp_JD_c10602_11238420	3B	596772518	0.102052	0.234831	445	0.993057	-0.325116	1
RAC875_c31756_83	5B	137999832	0.102144	0.159551	445	0.993057	0.326944	1
Jagger_c3991_101	5B	489069097	0.102312	0.18764	445	0.993057	-0.32595	1
BS00065866_51	7A	86386091	0.102915	0.235955	445	0.993057	0.447074	1
Excalibur_c90478_62	3A	735513382	0.102916	0.308989	445	0.993057	0.308242	1
Kukri_c12936_1505	1A	293378275	0.103094	0.110112	445	0.993057	0.567878	1
BobWhite_c13450_2100	1A	293378294	0.103094	0.110112	445	0.993057	0.567878	1
Kukri_c7436_2259	1A	24112913	0.103277	0.0685393	445	0.993057	-0.667541	1
Excalibur_c9901_251	5A	642450052	0.103305	0.283146	445	0.993057	0.285925	1
Excalibur_c9901_163	5A	642455050	0.103305	0.283146	445	0.993057	0.285925	1
Tdurum_contig42289_1857	1A	263925403	0.10348	0.379775	445	0.993057	-0.363126	1
BS00022475_51	7A	118748255	0.103749	0.330337	445	0.993057	0.306506	1
Excalibur_c581_1220	1B	618977576	0.103865	0.139326	445	0.993057	0.40469	1
BS00034278_51	1A	521587303	0.104011	0.496629	445	0.993057	0.280855	1
Ra_c68_1178	5A	436535519	0.104071	0.303371	445	0.993057	0.392702	1
Kukri_c4143_869	7B	578959757	0.104093	0.321348	445	0.993057	0.287637	1
Tdurum_contig13391_680	1B	297859103	0.104204	0.375281	445	0.993057	-0.367958	1
wsnp_Ex_c16389_24884851	4B	13407526	0.104324	0.405618	445	0.993057	0.290119	1
RAC875_c14408_783	6B	158253611	0.104388	0.382022	445	0.993057	-0.380821	1
Tdurum_contig76213_1156	4B	14531860	0.104404	0.249438	445	0.993057	0.270928	1
wsnp_Ex_rep_c67299_65844168	1A	523443013	0.104424	0.359551	445	0.993057	0.433435	1
Kukri_c43403_594	2A	50558015	0.104776	0.206742	445	0.993057	-0.459913	1
Tdurum_contig19415_271	3A	154355460	0.104776	0.206742	445	0.993057	-0.459913	1
Tdurum_contig19415_329	3A	154355467	0.104776	0.206742	445	0.993057	-0.459913	1
RFL_Contig3835_475	5A	576465056	0.10488	0.265169	445	0.993057	0.258805	1
wsnp_Ex_c6057_10611952	6A	62446557	0.104983	0.213483	445	0.993057	-0.307556	1
BS00083715_51	5B	9791183	0.104997	0.307865	445	0.993057	0.268167	1
wsnp_CAP11_c827_513472	7A	612455836	0.105022	0.275281	445	0.993057	-0.648715	1
BS00013901_51	1A	106360381	0.105469	0.375281	445	0.993057	-1.05054	1
RAC875_c77_1176	6B	193356327	0.105662	0.0786517	445	0.993057	-0.495849	1
tplb0026c23_641	4A	144689818	0.105911	0.313483	445	0.993057	1.04612	1
Kukri_c17483_568	2B	78679209	0.106505	0.21573	445	0.993057	-0.458156	1
Kukri_rep_c104386_273	1A	47271549	0.106528	0.0741573	445	0.993057	0.38939	1
BS00023076_51	5A	487821060	0.106655	0.151685	445	0.993057	-0.386748	1
Excalibur_rep_c110824_66	6B	662823743	0.106757	0.417978	445	0.993057	-0.255496	1
RAC875_c6562_745	7A	721403350	0.107038	0.0988764	445	0.993057	-0.466604	1
BobWhite_c25764_348	2A	737689585	0.107305	0.0741573	445	0.993057	0.607102	1
Ex_c5740_1133	2A	737689585	0.107305	0.0741573	445	0.993057	0.607102	1
Excalibur_c74304_642	2A	86685873	0.107805	0.480899	445	0.993057	0.319903	1
wsnp_RFL_Contig3524_3689801	3A	733695265	0.107864	0.18427	445	0.993057	0.333622	1
Kukri_c59705_167	5B	680418551	0.107931	0.355056	445	0.993057	-0.298508	1
wsnp_JD_c7987_9038994	7A	413650055	0.10799	0.355056	445	0.993057	0.383268	1
RAC875_c56101_368	2B	227042970	0.108152	0.278652	445	0.993057	-0.652424	1
RAC875_c100059_123	1A	525236638	0.10821	0.449438	445	0.993057	-0.371645	1
BobWhite_c43557_103	7B	716678071	0.108391	0.105618	445	0.993057	-0.493004	1
BS00022145_51	7A	80604312	0.108795	0.270787	445	0.993057	0.24662	1
Tdurum_contig14075_328	4A	646826812	0.109406	0.449438	445	0.993057	0.366961	1
Excalibur_c15844_1470	6A	444756284	0.109439	0.267416	445	0.993057	0.431212	1
IACX5818	5B	439553510	0.109744	0.458427	445	0.993057	0.406025	1
BS00023102_51	1B	7879920	0.109795	0.164045	445	0.993057	0.606824	1
Kukri_c34353_821	2A	115440675	0.109924	0.121348	445	0.993057	0.437065	1
RAC875_c17224_741	6A	603762716	0.110061	0.123596	445	0.993057	-0.323932	1
RAC875_c14926_589	1A	25527210	0.11007	0.0966292	445	0.993057	-0.482687	1
Ra_c1117_1399	3A	633455677	0.110159	0.453933	445	0.993057	0.473863	1
RAC875_rep_c115371_98	3B	668285546	0.110159	0.453933	445	0.993057	0.473863	1
wsnp_Ex_c4267_7700461	3B	668285546	0.110159	0.453933	445	0.993057	0.473863	1
Ku_c4168_1399	2A	730267886	0.110175	0.177528	445	0.993057	0.369652	1
Kukri_c3576_1212	5B	660751178	0.110386	0.486517	445	0.993057	0.291602	1
BobWhite_c5430_380	3A	685605090	0.110478	0.482022	445	0.993057	-0.312442	1
BobWhite_c6633_288	5B	528695402	0.110635	0.302247	445	0.993057	0.25021	1
Ku_c15539_433	7A	715980858	0.110717	0.368539	445	0.993057	0.294139	1
RAC875_c1035_65	5B	689670366	0.110792	0.170787	445	0.993057	-0.321084	1
Tdurum_contig12156_160	7A	384338201	0.111117	0.313483	445	0.993057	-0.716516	1
BobWhite_c12911_649	2A	761346791	0.111247	0.129213	445	0.993057	-0.303501	1
wsnp_Ex_c34123_42489621	6A	590675042	0.111858	0.139326	445	0.993057	-0.332488	1
D_F5XZDLF01B7ECX_54	7B	482955560	0.112065	0.424719	445	0.993057	0.248688	1
tplb0057m23_716	5A	437910535	0.11243	0.0651685	445	0.993057	0.455672	1
Kukri_c54_306	6B	439894602	0.113188	0.31573	445	0.993057	0.264216	1
Tdurum_contig4592_327	6B	439894602	0.113188	0.31573	445	0.993057	0.264216	1
BS00066905_51	2B	136258880	0.113396	0.116854	445	0.993057	-0.31546	1
Kukri_c25281_99	2B	532559909	0.113428	0.426966	445	0.993057	-0.386944	1
Tdurum_contig42153_4896	2A	26935108	0.113597	0.358427	445	0.993057	0.569222	1
wsnp_BF483091A_Ta_2_2	6A	598092340	0.113794	0.0853933	445	0.993057	0.393258	1
Tdurum_contig85377_173	7A	63100044	0.113912	0.0719101	445	0.993057	-0.500706	1
IAAV7226	5B	540048744	0.114324	0.285393	445	0.993057	-0.270107	1
Kukri_c27568_1763	5B	396348228	0.114349	0.41573	445	0.993057	0.58827	1
Tdurum_contig12045_327	6A	3722295	0.114591	0.437079	445	0.993057	-0.446815	1
wsnp_Ex_c2887_5330426	2A	70572623	0.11461	0.241573	445	0.993057	0.304605	1
Excalibur_c16329_1216	2B	765505485	0.114823	0.348315	445	0.993057	0.244456	1
Tdurum_contig42856_1271	1B	378819359	0.114883	0.375281	445	0.993057	-0.414206	1
Tdurum_contig46780_203	1B	380535750	0.114883	0.375281	445	0.993057	0.414206	1
RAC875_c14064_177	7B	715514754	0.114951	0.159551	445	0.993057	0.389716	1
Excalibur_c13540_894	2B	70990035	0.114963	0.0674157	445	0.993057	0.481768	1
Kukri_rep_c114456_218	3A	650021995	0.115161	0.224719	445	0.993057	0.418729	1
RAC875_rep_c109210_88	5A	361813152	0.115302	0.0561798	445	0.993057	-0.812128	1
Tdurum_contig56873_1237	1B	469351505	0.115761	0.214607	445	0.993057	0.292573	1
BS00035807_51	7A	598008391	0.115785	0.213483	445	0.993057	0.308102	1
wsnp_Ra_c2730_5190365	6B	121497486	0.115786	0.229213	445	0.993057	-0.376448	1
RAC875_c103701_126	5A	417345629	0.116186	0.350562	445	0.993057	-0.259709	1
RAC875_rep_c69766_246	7A	121280053	0.116203	0.0831461	445	0.993057	0.450612	1
wsnp_Ex_rep_c66540_64820281	7A	121280053	0.116203	0.0831461	445	0.993057	0.450612	1
wsnp_Ex_c25104_34368562	3B	703953405	0.116228	0.213483	445	0.993057	-0.446066	1
Kukri_rep_c100925_359	7A	344586951	0.116367	0.137079	445	0.993057	0.357302	1
wsnp_Ex_c1482_2835665	7A	592554091	0.116722	0.355056	445	0.993057	0.242697	1
wsnp_Ex_c942_1806632	2B	687347559	0.116728	0.337079	445	0.993057	-0.319748	1
wsnp_Ku_c14219_22455933	6A	563915687	0.116886	0.426966	445	0.993057	0.381267	1
wsnp_Ex_rep_c104327_89077792	3A	636029323	0.116926	0.379775	445	0.993057	-0.363673	1
Tdurum_contig65246_303	5B	405789624	0.117408	0.150562	445	0.993057	-0.308523	1
RAC875_c17787_274	2A	56873142	0.117459	0.435955	445	0.993057	0.445682	1
IAAV3697	4A	37674523	0.117578	0.453933	445	0.993057	-0.282917	1
BS00068036_51	1A	262884522	0.117621	0.294382	445	0.993057	-0.40597	1
Kukri_c21270_1870	4B	435240227	0.117657	0.12809	445	0.993057	-0.408354	1
Kukri_c65146_460	4B	435272976	0.117657	0.12809	445	0.993057	-0.408354	1
Excalibur_c28016_132	1B	50952922	0.11856	0.247191	445	0.993057	-0.304925	1
wsnp_Ku_c11987_19473636	1B	50953875	0.11856	0.247191	445	0.993057	0.304925	1
BobWhite_c41847_333	5A	437027138	0.118617	0.258427	445	0.993057	-0.438876	1
Tdurum_contig71513_240	4A	730401790	0.118675	0.208989	445	0.993057	-0.382791	1
BobWhite_c39437_110	2B	697415035	0.118684	0.223596	445	0.993057	-0.648227	1
IACX5813	6A	545133577	0.118726	0.0651685	445	0.993057	0.535468	1
RAC875_rep_c75899_926	6A	545320930	0.118726	0.0651685	445	0.993057	0.535468	1
BobWhite_c13900_53	5A	437909676	0.119011	0.25618	445	0.993057	-0.441887	1
Kukri_c36630_225	5A	437782378	0.119011	0.25618	445	0.993057	0.441887	1
Ku_c67089_214	1A	495791988	0.119025	0.058427	445	0.993057	0.318037	1
BobWhite_c14689_172	5A	578024964	0.119062	0.0910112	445	0.993057	0.687719	1
BobWhite_c25014_310	1A	448745259	0.119212	0.407865	445	0.993057	0.272975	1
RAC875_c100918_453	2A	310553497	0.119626	0.164045	445	0.993057	0.33646	1
BobWhite_c19155_246	5A	496193834	0.120386	0.464045	445	0.993057	0.282191	1
Excalibur_c5977_440	3A	568676606	0.12105	0.240449	445	0.993057	-0.286193	1
Kukri_rep_c105249_148	3B	732531970	0.122086	0.0539326	445	0.993057	-0.416667	1
RAC875_rep_c69640_88	1B	13847159	0.122316	0.0764045	445	0.993057	-0.388694	1
GENE-4246_315	6A	196130811	0.122362	0.222472	445	0.993057	-0.320768	1
BS00030496_51	2B	92155455	0.122637	0.0629213	445	0.993057	0.403114	1
Kukri_rep_c68703_1268	2B	139181833	0.122675	0.164045	445	0.993057	0.284107	1
Excalibur_c88792_93	1A	566640556	0.122973	0.467416	445	0.993057	-0.346945	1
RAC875_c20245_575	3B	732594355	0.122973	0.052809	445	0.993057	0.421092	1
Tdurum_contig77078_1053	6A	605206438	0.123039	0.107865	445	0.993057	-0.395814	1
Excalibur_c37216_355	4A	573544733	0.123093	0.489888	445	0.993057	-0.269981	1
wsnp_Ex_c5058_8981554	6B	174844622	0.123405	0.283146	445	0.993057	-0.318263	1
RAC875_c65419_206	2B	96492588	0.123499	0.269663	445	0.993057	0.271303	1
tplb0036a12_207	7A	637286356	0.123908	0.380899	445	0.993057	-0.430177	1
Kukri_c27692_822	7A	229883392	0.124134	0.182022	445	0.993057	-0.321618	1
Excalibur_c34069_520	3A	631012117	0.124135	0.135955	445	0.993057	0.551152	1
wsnp_Ku_c4911_8795151	1B	55450075	0.124195	0.424719	445	0.993057	-0.700387	1
RAC875_c826_839	1B	55451162	0.124195	0.424719	445	0.993057	-0.700387	1
CAP7_c3746_137	3B	759679895	0.124681	0.0696629	445	0.993057	-0.425357	1
IACX3317	6A	385412703	0.124765	0.298876	445	0.993057	-0.397112	1
BobWhite_c22580_115	4A	636760362	0.125011	0.462921	445	0.993057	0.359093	1
Tdurum_contig13165_767	4B	81196116	0.125192	0.0842697	445	0.993057	0.482694	1
wsnp_Ra_c44756_51084202	5B	435728424	0.125254	0.0898876	445	0.993057	0.349783	1
TA002269-1202	2B	635827744	0.125254	0.101124	445	0.993057	0.51944	1
BS00065380_51	2A	774651759	0.125381	0.221348	445	0.993057	-0.335686	1
wsnp_Ta_c36_A_1	2A	588317915	0.125512	0.173034	445	0.993057	-0.563035	1
RFL_Contig2925_631	2A	588317966	0.125512	0.173034	445	0.993057	-0.563035	1
BobWhite_c3514_717	6B	662287890	0.126068	0.146067	445	0.993057	0.269845	1
BS00004466_51	6A	594452165	0.126685	0.179775	445	0.993057	0.303058	1
Tdurum_contig93508_295	2A	735935058	0.126801	0.496629	445	0.993057	0.271288	1
RAC875_rep_c71685_445	1A	387767134	0.126952	0.193258	445	0.993057	-0.350126	1
IAAV8529	6B	456866796	0.127032	0.337079	445	0.993057	-0.429135	1
Excalibur_c46143_143	2B	174688986	0.127577	0.114607	445	0.993057	0.596376	1
BS00101816_51	1B	93632761	0.127589	0.0561798	445	0.993057	-0.542147	1
TA002938-0337	7A	677750286	0.127639	0.251685	445	0.993057	-0.280819	1
BobWhite_rep_c50492_500	3B	832870889	0.127786	0.0741573	445	0.993057	0.459177	1
Tdurum_contig94007_225	5A	428922305	0.127939	0.233708	445	0.993057	0.404287	1
Tdurum_contig86933_317	4B	535008223	0.128113	0.348315	445	0.993057	0.335474	1
Ra_c7745_1253	1B	293857935	0.128196	0.307865	445	0.993057	-0.481245	1
Tdurum_contig42366_893	3B	764009952	0.128288	0.411236	445	0.993057	0.297521	1
BS00011360_51	5A	544774738	0.128489	0.298876	445	0.993057	-0.391491	1
Ra_c3838_1644	5A	544774738	0.128489	0.298876	445	0.993057	-0.391491	1
TA012745-0706	5A	509917571	0.128696	0.132584	445	0.993057	-0.385316	1
Kukri_c50736_53	2A	699018012	0.128885	0.224719	445	0.993057	-0.254532	1
RAC875_c2456_849	4A	16826131	0.128924	0.213483	445	0.993057	-0.290937	1
tplb0021c10_951	2B	139951028	0.128928	0.116854	445	0.993057	-0.378741	1
Excalibur_c39151_104	2A	754517342	0.128989	0.275281	445	0.993057	0.257176	1
wsnp_Ex_c8741_14630167	6A	519603093	0.129044	0.110112	445	0.993057	0.366318	1
BS00063793_51	5A	629997419	0.129117	0.0786517	445	0.993057	0.836519	1
wsnp_Ex_rep_c70675_69579757	6A	598292183	0.12922	0.330337	445	0.993057	-0.262241	1
Tdurum_contig42107_2295	4B	580040648	0.129238	0.458427	445	0.993057	-0.329532	1
Tdurum_contig65570_317	4B	93562499	0.129371	0.280899	445	0.993057	0.264892	1
Ex_c103504_760	4A	41445512	0.129407	0.366292	445	0.993057	0.381728	1
Tdurum_contig12648_389	6A	611066221	0.129604	0.18427	445	0.993057	0.289673	1
wsnp_Ex_rep_c107911_91350866	1B	562927471	0.129678	0.447191	445	0.993057	-0.222894	1
RAC875_c29906_275	1B	47861544	0.12976	0.321348	445	0.993057	-0.270495	1
Kukri_c67703_174	1A	553421202	0.129912	0.48764	445	0.993057	0.663301	1
Kukri_rep_c111369_53	6A	592046191	0.129936	0.11236	445	0.993057	-0.365238	1
BS00085966_51	3B	821929833	0.130619	0.47191	445	0.993057	-0.362547	1
wsnp_Ex_rep_c68171_66944702	1A	555602716	0.130639	0.12809	445	0.993057	-0.307321	1
wsnp_Ex_c6576_11396672	5B	221379321	0.130812	0.298876	445	0.993057	-0.503747	1
Excalibur_c26099_106	2B	44827491	0.130884	0.0786517	445	0.993057	-0.36768	1
Excalibur_c42978_149	3A	54132803	0.131074	0.314607	445	0.993057	-0.310817	1
Kukri_c8815_619	4A	47970312	0.131122	0.347191	445	0.993057	-0.309909	1
GENE-4605_536	1A	382625155	0.131128	0.319101	445	0.993057	-0.324298	1
BS00108019_51	5B	432747981	0.131193	0.110112	445	0.993057	0.317918	1
TA003776-0764	6B	496301813	0.131305	0.359551	445	0.993057	-0.345441	1
wsnp_Ex_c55051_57706127	3A	21874500	0.131338	0.4	445	0.993057	0.26365	1
Excalibur_rep_c67757_264	1B	319916987	0.131517	0.105618	445	0.993057	-0.540758	1
RFL_Contig4646_564	5A	67645753	0.131742	0.435955	445	0.993057	0.510118	1
Excalibur_c9752_619	2A	748713076	0.132965	0.402247	445	0.993057	0.222614	1
RAC875_c30829_1711	5B	454138919	0.133047	0.208989	445	0.993057	-0.358779	1
wsnp_Ex_c16963_25554867	5B	454142761	0.133047	0.208989	445	0.993057	-0.358779	1
wsnp_RFL_Contig2504_2093982	5B	454142761	0.133047	0.208989	445	0.993057	-0.358779	1
BS00072156_51	5A	503595768	0.133604	0.419101	445	0.993057	0.259128	1
Tdurum_contig11077_122	1A	559470127	0.133763	0.234831	445	0.993057	0.467846	1
Tdurum_contig13334_894	6A	513341220	0.133795	0.296629	445	0.993057	0.302049	1
Tdurum_contig13946_329	1A	30230133	0.133878	0.368539	445	0.993057	-0.246286	1
CAP12_c3602_91	1A	518699918	0.133917	0.150562	445	0.993057	0.34544	1
RAC875_rep_c120644_74	1A	518699948	0.133917	0.150562	445	0.993057	0.34544	1
Excalibur_c11264_212	1A	26389541	0.134096	0.431461	445	0.993057	0.252408	1
wsnp_Ex_c58091_59534826	5B	21323931	0.134136	0.0696629	445	0.993057	-0.419624	1
Excalibur_c2157_173	2B	730229256	0.134143	0.329213	445	0.993057	-0.631531	1
Tdurum_contig76481_798	1B	462813429	0.13433	0.0674157	445	0.993057	0.423752	1
wsnp_Ex_rep_c102159_87387134	3B	53165102	0.134443	0.191011	445	0.993057	0.467492	1
wsnp_Ex_rep_c102159_87386822	6B	127387927	0.134443	0.191011	445	0.993057	0.467492	1
Tdurum_contig51676_120	6B	146358552	0.134564	0.393258	445	0.993057	-0.203213	1
Excalibur_c21051_515	3A	603084591	0.134716	0.0516854	445	0.993057	0.497182	1
wsnp_Ku_c57198_60433631	7A	75583952	0.134751	0.173034	445	0.993057	0.303931	1
Tdurum_contig54967_581	6A	92138155	0.135049	0.498876	445	0.993057	-0.226212	1
Kukri_c38732_246	6A	92138179	0.135049	0.498876	445	0.993057	-0.226212	1
Excalibur_c642_481	7B	687538496	0.135321	0.110112	445	0.993057	-0.366916	1
Excalibur_c6279_381	5A	576329909	0.13575	0.220225	445	0.993057	0.264381	1
Kukri_c65315_82	2B	640486430	0.135771	0.260674	445	0.993057	0.253726	1
Tdurum_contig12459_405	2B	640486430	0.135771	0.260674	445	0.993057	0.253726	1
CAP11_c7959_386	6B	12629114	0.135875	0.094382	445	0.993057	0.406937	1
RAC875_c525_106	7A	723151831	0.136021	0.262921	445	0.993057	0.257024	1
Kukri_c8595_953	2A	511796563	0.136031	0.269663	445	0.993057	-0.572544	1
wsnp_Ex_c12634_20096724	2A	511796563	0.136031	0.269663	445	0.993057	-0.572544	1
Kukri_rep_c73477_888	2A	70572627	0.136302	0.244944	445	0.993057	0.283749	1
BS00036422_51	7A	272328480	0.136516	0.302247	445	0.993057	0.375502	1
Tdurum_contig98255_84	4B	435500006	0.136761	0.48764	445	0.993057	-0.285679	1
BS00012140_51	5B	654294585	0.136951	0.25618	445	0.993057	0.403617	1
Kukri_c8395_1352	1A	568841167	0.137072	0.433708	445	0.993057	0.273541	1
Ra_c6700_406	2A	165834264	0.137236	0.195506	445	0.993057	0.422637	1
Kukri_rep_c68124_672	2B	211580647	0.137236	0.195506	445	0.993057	-0.422637	1
Tdurum_contig50509_805	2B	211585025	0.137236	0.195506	445	0.993057	-0.422637	1
D_contig23655_334	1A	463457903	0.137259	0.0606742	445	0.993057	0.388453	1
IAAV3851	3A	724707439	0.137487	0.238202	445	0.993057	0.370809	1
RAC875_c25305_754	3A	429616777	0.137612	0.251685	445	0.993057	0.38967	1
RAC875_c15667_1134	3B	806942530	0.137647	0.0651685	445	0.993057	-0.475026	1
Tdurum_contig9071_215	2B	765559677	0.137816	0.422472	445	0.993057	0.227283	1
wsnp_Ex_c18941_27840933	5A	511656695	0.13804	0.11236	445	0.993057	-0.292681	1
BS00099364_51	3B	512026839	0.138047	0.348315	445	0.993057	0.367854	1
Excalibur_c25430_183	2B	104154393	0.138686	0.361798	445	0.993057	-0.268513	1
Tdurum_contig62852_592	2B	104154393	0.138686	0.361798	445	0.993057	-0.268513	1
BS00021909_51	3B	655986322	0.138799	0.417978	445	0.993057	-0.460102	1
Kukri_c18230_1633	1A	565645661	0.138956	0.213483	445	0.993057	-0.311888	1
Tdurum_contig44316_486	2A	40182326	0.139368	0.0808989	445	0.993057	-0.465406	1
BS00013824_51	4B	185966010	0.139374	0.296629	445	0.993057	0.435192	1
BS00068494_51	3B	576170357	0.139488	0.166292	445	0.993057	-0.28316	1
Kukri_c10501_313	4A	29757547	0.139672	0.222472	445	0.993057	0.285814	1
RAC875_c24267_775	3A	636354980	0.139906	0.102247	445	0.993057	0.3604	1
RAC875_c24267_258	3B	672806070	0.139906	0.102247	445	0.993057	0.3604	1
wsnp_Ex_c9534_15793556	1A	562774572	0.140006	0.420225	445	0.993057	0.243322	1
Kukri_c1831_1243	4A	709265353	0.140069	0.0786517	445	0.993057	-0.435664	1
RAC875_c16644_491	7A	16943438	0.140069	0.0786517	445	0.993057	0.435664	1
Ex_c44379_2509	7A	118746394	0.140134	0.379775	445	0.993057	0.368175	1
wsnp_JD_c4699_5834958	2B	174656732	0.140299	0.404494	445	0.993057	0.390828	1
BS00023114_51	1A	569294750	0.140309	0.169663	445	0.993057	-0.378581	1
CAP7_c16_483	2B	765560408	0.140364	0.125843	445	0.993057	0.527416	1
Tdurum_contig15091_464	4A	443691303	0.140424	0.498876	445	0.993057	-0.324117	1
Kukri_rep_c69713_363	6A	563919627	0.14067	0.332584	445	0.993057	-0.260208	1
wsnp_Ex_rep_c70951_69806455	6A	563919627	0.14067	0.332584	445	0.993057	-0.260208	1
wsnp_Ex_rep_c106072_90285324	6A	553534013	0.141262	0.141573	445	0.993057	0.357799	1
RAC875_c32832_411	3A	185198714	0.141317	0.148315	445	0.993057	-0.311343	1
RAC875_c27229_264	5A	610651934	0.141387	0.280899	445	0.993057	0.285313	1
wsnp_CAP11_c1711_934478	2A	731807541	0.141607	0.233708	445	0.993057	-0.280734	1
wsnp_Ex_c41007_47932833	2A	731807541	0.141607	0.233708	445	0.993057	-0.280734	1
CAP12_rep_c4520_171	5B	487744855	0.14169	0.107865	445	0.993057	-0.326278	1
RAC875_c90230_51	3A	85844941	0.141694	0.125843	445	0.993057	0.549555	1
Tdurum_contig69821_141	1B	354235567	0.142081	0.206742	445	0.993057	0.449891	1
Tdurum_contig42129_1454	1A	386910372	0.142086	0.137079	445	0.993057	-0.323837	1
Kukri_c5757_530	7A	87995111	0.142296	0.260674	445	0.993057	-0.339756	1
BobWhite_c24096_215	7A	700803944	0.142406	0.339326	445	0.993057	0.221983	1
wsnp_Ra_c22075_31509915	6A	62452492	0.142776	0.319101	445	0.993057	0.551779	1
BS00094574_51	2A	716332492	0.142796	0.0696629	445	0.993057	-0.352092	1
wsnp_Ex_c22913_32130617	4A	24054614	0.142961	0.368539	445	0.993057	0.373011	1
BobWhite_c895_2385	7A	171032	0.143572	0.141573	445	0.993057	0.359702	1
BS00067743_51	1B	216641010	0.14369	0.360674	445	0.993057	-0.365532	1
Ra_c22724_1789	2A	179980511	0.143779	0.170787	445	0.993057	0.466789	1
BobWhite_c11298_512	3A	52271480	0.143852	0.25618	445	0.993057	0.347915	1
wsnp_Ex_c22946_32163010	2A	163744884	0.144199	0.14382	445	0.993057	0.466244	1
BS00067483_51	6B	460211255	0.14449	0.362921	445	0.993057	-0.401177	1
Excalibur_c6255_1119	1A	152822132	0.14453	0.161798	445	0.993057	0.3918	1
wsnp_Ku_c17659_26797674	3A	38205292	0.144774	0.226966	445	0.993057	0.332249	1
Tdurum_contig42584_907	7B	718342605	0.144934	0.0921348	445	0.993057	0.460182	1
CAP7_c1748_201	7A	453424082	0.145065	0.357303	445	0.993057	0.67479	1
wsnp_Ex_c2481_4632928	5B	65600834	0.145242	0.298876	445	0.993057	0.359443	1
Excalibur_rep_c68035_128	5B	65600885	0.145242	0.298876	445	0.993057	0.359443	1
Kukri_c3024_1163	2B	647194382	0.145307	0.0764045	445	0.993057	-0.516648	1
BobWhite_c27944_234	4A	107799232	0.145368	0.188764	445	0.993057	0.35203	1
Kukri_rep_c101259_159	4B	661620364	0.145549	0.0853933	445	0.993057	0.370706	1
RAC875_c4732_1672	7A	569871743	0.145884	0.222472	445	0.993057	-0.463563	1
IACX5872	5B	7390075	0.145954	0.222472	445	0.993057	-0.334408	1
CAP7_c6223_318	5A	498093501	0.146226	0.397753	445	0.993057	0.376062	1
tplb0058p02_2806	7B	682216387	0.146314	0.285393	445	0.993057	-0.245401	1
Kukri_rep_c115294_146	7A	133712485	0.146477	0.197753	445	0.993057	0.273291	1
Kukri_c9763_115	6A	576560633	0.146606	0.251685	445	0.993057	-0.261712	1
wsnp_Ex_c965_1845676	6A	576560633	0.146606	0.251685	445	0.993057	-0.261712	1
Tdurum_contig13623_111	7B	89745661	0.146819	0.457303	445	0.993057	-0.725232	1
wsnp_Ex_c6381_11093111	4B	657297872	0.146941	0.0831461	445	0.993057	0.533142	1
IACX5996	7A	721403426	0.147399	0.0764045	445	0.993057	0.442115	1
Excalibur_c11941_612	1A	21220781	0.147568	0.148315	445	0.993057	0.330455	1
BobWhite_c40861_320	3B	691311437	0.147834	0.0921348	445	0.993057	-0.369217	1
RAC875_c9415_1229	3A	549971000	0.148153	0.155056	445	0.993057	0.481393	1
wsnp_Ex_c5418_9575485	3B	588723951	0.148572	0.0561798	445	0.993057	-0.488754	1
wsnp_RFL_Contig2073_1317762	3B	588723951	0.148572	0.0561798	445	0.993057	-0.488754	1
Kukri_c55317_179	5B	654900811	0.14869	0.0808989	445	0.993057	-0.342091	1
wsnp_Ex_c5740_10081171	2A	737688815	0.148735	0.155056	445	0.993057	0.335549	1
Kukri_c6944_1636	2B	729304814	0.148735	0.155056	445	0.993057	0.335549	1
Tdurum_contig94240_501	4B	80696788	0.148796	0.0853933	445	0.993057	0.44886	1
wsnp_Ku_rep_c68419_67400635	1A	109452956	0.148833	0.18427	445	0.993057	0.437842	1
IACX1008	1B	335398171	0.148864	0.302247	445	0.993057	0.463826	1
Tdurum_contig20214_181	7A	59619632	0.148869	0.446067	445	0.993057	0.333285	1
GENE-4949_336	7B	538732247	0.148966	0.188764	445	0.993057	0.308038	1
RAC875_rep_c70116_1430	2A	28615885	0.149071	0.302247	445	0.993057	-0.356936	1
BS00028660_51	3A	510116283	0.14942	0.159551	445	0.993057	0.302089	1
Tdurum_contig49751_2541	5A	429876587	0.149847	0.213483	445	0.993057	0.4173	1
D_contig04799_479	7A	440621131	0.149853	0.0550562	445	0.993057	-0.766681	1
RAC875_c8780_441	2A	50638840	0.149906	0.393258	445	0.993057	0.790559	1
BS00097433_51	1B	141513603	0.149983	0.292135	445	0.993057	0.424077	1
Excalibur_c84158_721	2B	532673723	0.150008	0.0808989	445	0.993057	-0.369986	1
BS00110072_51	3B	672821761	0.150394	0.485393	445	0.993057	0.344577	1
Kukri_c44509_515	1A	509613302	0.150406	0.395506	445	0.993057	-0.28722	1
BS00005860_51	5B	584095967	0.15052	0.0674157	445	0.993057	0.449165	1
Ra_c12999_321	1A	170679137	0.150731	0.497753	445	0.993057	-0.559235	1
RAC875_c2313_410	1A	184532955	0.150731	0.497753	445	0.993057	-0.559235	1
IAAV3998	1A	199113664	0.150731	0.497753	445	0.993057	-0.559235	1
BS00023031_51	4A	590047474	0.15124	0.247191	445	0.993057	0.56431	1
BS00044040_51	7A	174325144	0.151319	0.359551	445	0.993057	0.366091	1
Tdurum_contig30451_88	2A	597038819	0.151426	0.164045	445	0.993057	0.267757	1
BobWhite_c22266_315	1B	319165475	0.151492	0.103371	445	0.993057	-0.560214	1
IACX9256	3A	391069058	0.151839	0.240449	445	0.993057	0.481442	1
Kukri_c62878_1033	6A	512596059	0.15187	0.301124	445	0.993057	0.306079	1
Excalibur_c19499_948	2A	10976807	0.151871	0.14382	445	0.993057	-0.294781	1
GENE-4181_430	6A	406355181	0.151903	0.134831	445	0.993057	0.349005	1
Ku_c13334_474	5A	615451459	0.152104	0.217978	445	0.993057	-0.316112	1
RAC875_c14575_302	7B	118268060	0.152362	0.322472	445	0.993057	-0.306234	1
Excalibur_c18410_136	3B	761084698	0.152637	0.11236	445	0.993057	0.278944	1
wsnp_Ex_rep_c68712_67571580	1A	432541531	0.152696	0.323596	445	0.993057	-0.305753	1
RAC875_c20273_984	2A	30915446	0.152783	0.262921	445	0.993057	0.40461	1
Tdurum_contig77289_179	1A	30230790	0.152848	0.347191	445	0.993057	0.247384	1
BS00022316_51	3B	673137633	0.152982	0.0651685	445	0.993057	0.452391	1
RAC875_rep_c102406_205	4A	501805721	0.153204	0.393258	445	0.993057	0.35988	1
wsnp_Ex_c19582_28564743	7A	604496224	0.15321	0.193258	445	0.993057	0.3034	1
Kukri_c13048_341	5B	602914454	0.153242	0.0629213	445	0.993057	0.559482	1
RAC875_c95948_614	2B	70948548	0.153359	0.0561798	445	0.993057	-0.384839	1
Kukri_c13136_1363	1A	25517671	0.15341	0.331461	445	0.993057	-0.218634	1
BobWhite_c35402_66	4A	608287040	0.153544	0.497753	445	0.993057	-0.215954	1
Kukri_c36200_1000	3A	531918115	0.153697	0.14382	445	0.993057	-0.585447	1
wsnp_be518436B_Ta_2_3	7A	559535650	0.154029	0.469663	445	0.993057	-0.36641	1
BS00111112_51	7A	65599232	0.154394	0.361798	445	0.993057	-0.262232	1
Excalibur_c1353_1364	2A	699751128	0.154485	0.249438	445	0.993057	-0.42165	1
wsnp_Ex_c2389_4479047	1A	152278794	0.15454	0.202247	445	0.993057	-0.457535	1
Tdurum_contig13979_143	4B	53116746	0.154914	0.0629213	445	0.993057	-0.461388	1
BobWhite_c2905_590	5A	455755802	0.154969	0.375281	445	0.993057	-0.546026	1
Excalibur_c33120_122	5B	652392746	0.154998	0.121348	445	0.993057	-0.333173	1
RFL_Contig29_1062	3B	46055861	0.155386	0.0696629	445	0.993057	-0.378526	1
BS00065152_51	6B	634333670	0.155416	0.220225	445	0.993057	0.413012	1
RAC875_c12821_466	6A	612604726	0.156088	0.047191	445	0.993057	0.493633	1
RAC875_c37751_215	Unknown	150237638	0.15663	0.150562	445	0.993057	-0.36414	1
Tdurum_contig28174_476	7B	578952383	0.15663	0.150562	445	0.993057	0.36414	1
wsnp_JD_c8629_9593896	2B	645775389	0.156901	0.159551	445	0.993057	-0.393759	1
RAC875_c992_718	2A	562634002	0.156903	0.12809	445	0.993057	0.376824	1
RAC875_c16644_1722	7A	16945617	0.157413	0.0775281	445	0.993057	-0.426424	1
Ku_c15750_761	3B	152591749	0.157513	0.229213	445	0.993057	0.601033	1
Tdurum_contig68472_115	5B	480956359	0.157805	0.398876	445	0.993057	-0.226868	1
Kukri_c12439_876	5A	82346047	0.157844	0.241573	445	0.993057	-0.282771	1
TA005373-0506	2A	709611474	0.158102	0.202247	445	0.993057	-0.297592	1
BobWhite_c29908_113	1A	493429521	0.158305	0.0629213	445	0.993057	0.362071	1
wsnp_Ra_c3270_6136601	1A	493429521	0.158305	0.0629213	445	0.993057	0.362071	1
Kukri_c8099_1522	3B	789618185	0.158454	0.101124	445	0.993057	-0.306633	1
wsnp_Ex_c54193_57155632	5A	548344278	0.158536	0.395506	445	0.993057	-0.350614	1
Kukri_c27433_2333	4A	625653581	0.158794	0.196629	445	0.993057	0.284974	1
tplb0024i20_953	1A	289822799	0.159277	0.2	445	0.993057	-0.290544	1
BS00012056_51	1B	510666565	0.15932	0.0786517	445	0.993057	-0.391025	1
IACX10809	1B	510666565	0.15932	0.0786517	445	0.993057	-0.391025	1
GENE-1617_131	3A	590911947	0.159625	0.130337	445	0.993057	-0.351531	1
Tdurum_contig47006_2711	1A	585259075	0.159968	0.141573	445	0.993057	-0.317309	1
Kukri_c28266_705	2A	86704000	0.160009	0.0539326	445	0.993057	0.393348	1
Ex_c21738_1159	5A	512093107	0.160265	0.168539	445	0.993057	-0.291337	1
GENE-2405_141	3A	720750514	0.160427	0.444944	445	0.993057	0.211315	1
RAC875_rep_c77148_311	3A	51972325	0.160462	0.267416	445	0.993057	0.520695	1
Excalibur_c15920_1222	3A	59541756	0.160523	0.0539326	445	0.993057	0.363641	1
BS00011465_51	1A	318659201	0.160574	0.211236	445	0.993057	0.40481	1
Tdurum_contig45263_768	4A	599558206	0.160642	0.182022	445	0.993057	-0.269568	1
Kukri_c27631_1329	2A	752469068	0.160673	0.460674	445	0.993057	0.262185	1
Excalibur_c11585_218	2A	601372403	0.160854	0.332584	445	0.993057	-0.384158	1
wsnp_CAP11_c307_255609	2B	417119215	0.160975	0.458427	445	0.993057	0.62184	1
Excalibur_c6808_959	2A	80904525	0.160976	0.146067	445	0.993057	-0.275408	1
BobWhite_c41574_185	6A	26050428	0.160978	0.332584	445	0.993057	0.221218	1
GENE-0111_378	4B	675155513	0.161256	0.382022	445	0.993057	0.276293	1
Jagger_c2876_255	3B	258361807	0.161442	0.150562	445	0.993057	0.423384	1
BS00022836_51	6A	529249156	0.161458	0.350562	445	0.993057	-0.28297	1
RAC875_c19409_300	2B	90277603	0.161522	0.173034	445	0.993057	0.264139	1
wsnp_CAP11_c5255_2442548	2A	510459042	0.161581	0.235955	445	0.993057	0.518902	1
TA003725-0553	1A	463266534	0.161687	0.179775	445	0.993057	0.309005	1
tplb0047e04_1207	4A	89029380	0.161824	0.289888	445	0.993057	0.391984	1
Tdurum_contig26281_139	1B	47861292	0.161979	0.31573	445	0.993057	-0.251328	1
RAC875_c21906_247	2A	686136741	0.162244	0.337079	445	0.993057	0.254484	1
IACX1412	2A	104509474	0.162734	0.460674	445	0.993057	0.307864	1
wsnp_BE443588A_Ta_2_2	1A	533548713	0.162741	0.439326	445	0.993057	-0.234174	1
Kukri_c40967_426	7B	482947159	0.162747	0.0696629	445	0.993057	0.364968	1
RAC875_c39226_131	4B	564579637	0.162862	0.0696629	445	0.993057	0.512231	1
wsnp_BQ159467B_Ta_2_1	3B	505601901	0.162915	0.378652	445	0.993057	0.303164	1
wsnp_BQ159467B_Ta_2_2	3B	505602002	0.162915	0.378652	445	0.993057	0.303164	1
Kukri_c4453_1248	1A	555599991	0.16294	0.301124	445	0.993057	0.221137	1
Kukri_c2101_1551	4A	730420882	0.163031	0.411236	445	0.993057	-0.205291	1
wsnp_Ex_rep_c66426_64645835	4A	73663415	0.163091	0.321348	445	0.993057	-0.346825	1
Ku_c9559_737	5A	8759515	0.163113	0.4	445	0.993057	0.288225	1
RFL_Contig3509_229	2A	721124761	0.163119	0.377528	445	0.993057	0.312427	1
TA003708-0300	4A	140295152	0.16354	0.208989	445	0.993057	0.325174	1
BS00014695_51	3B	639632891	0.16361	0.41573	445	0.993057	-0.438661	1
IAAV8483	3B	639632891	0.16361	0.41573	445	0.993057	-0.438661	1
Tdurum_contig31149_408	1B	123260040	0.164098	0.280899	445	0.993057	-0.435743	1
wsnp_Ex_rep_c70809_69689636	3B	584371472	0.164205	0.103371	445	0.993057	-0.302762	1
Kukri_c40288_1043	7A	546880936	0.164307	0.178652	445	0.993057	0.767352	1
BS00039147_51	Unknown	68913045	0.16431	0.165169	445	0.993057	-0.301197	1
Excalibur_c30713_591	7A	607589727	0.164613	0.0786517	445	0.993057	0.345956	1
JD_c4438_839	4A	615679174	0.164968	0.477528	445	0.993057	-0.492108	1
wsnp_Ra_c22201_31650648	7A	618750733	0.165171	0.332584	445	0.993057	0.242368	1
RAC875_c4693_554	7A	695460035	0.165172	0.364045	445	0.993057	0.21656	1
Excalibur_c10444_2056	5A	468080621	0.16535	0.368539	445	0.993057	0.297122	1
RAC875_c39141_55	5A	468081600	0.16535	0.368539	445	0.993057	0.297122	1
TA001002-0479	7A	17476658	0.165435	0.0853933	445	0.993057	0.390486	1
RAC875_c53725_217	1A	570040729	0.166542	0.211236	445	0.993057	-0.305593	1
Excalibur_c113078_320	7A	682925078	0.166613	0.374157	445	0.993057	-0.281836	1
BS00064142_51	4B	417259704	0.166704	0.165169	445	0.993057	-0.327742	1
BobWhite_c5235_710	7A	638267071	0.166905	0.291011	445	0.993057	0.240973	1
BS00004016_51	6B	158252884	0.16692	0.292135	445	0.993057	0.278488	1
RAC875_c65227_99	6B	158252884	0.16692	0.292135	445	0.993057	0.278488	1
RAC875_rep_c119471_174	2A	100855483	0.1671	0.285393	445	0.993057	-0.322867	1
Tdurum_contig62073_376	2A	100855483	0.1671	0.285393	445	0.993057	-0.322867	1
Kukri_c33670_506	1A	19636330	0.167547	0.393258	445	0.993057	0.296556	1
RAC875_c14386_822	7A	107628045	0.1676	0.0988764	445	0.993057	-0.369754	1
wsnp_Ex_c4666_8349206	Unknown	94633442	0.167674	0.465169	445	0.993057	-0.275732	1
tplb0052b07_577	6A	60641171	0.168246	0.396629	445	0.993057	-0.431208	1
RAC875_c34624_305	3A	4166223	0.168335	0.0921348	445	0.993057	0.525843	1
GENE-0293_346	3B	780186708	0.168581	0.226966	445	0.993057	-0.305229	1
wsnp_CAP12_rep_c8598_3608465	1A	553100804	0.168774	0.12809	445	0.993057	-0.37605	1
Tdurum_contig75292_933	6A	33145402	0.169274	0.233708	445	0.993057	-0.253295	1
Tdurum_contig46412_651	2A	87132261	0.169348	0.0741573	445	0.993057	-0.737045	1
Excalibur_c7033_159	1A	474025856	0.169519	0.0651685	445	0.993057	0.421824	1
Tdurum_contig61178_618	6B	2064723	0.170388	0.0696629	445	0.993057	-0.335446	1
TA002573-0980	3B	102310557	0.170849	0.0516854	445	0.993057	-0.4885	1
wsnp_Ex_c21930_31102685	3B	102310557	0.170849	0.0516854	445	0.993057	-0.4885	1
TA006157-0542	1B	434594265	0.170856	0.492135	445	0.993057	0.23028	1
JG_c2778_160	5A	513999784	0.171396	0.438202	445	0.993057	-0.221416	1
wsnp_Ku_c665_1371448	7B	59128723	0.171563	0.104494	445	0.993057	0.311088	1
BS00067540_51	7B	205980999	0.171704	0.375281	445	0.993057	0.256166	1
TA002735-1043	5A	598730954	0.171761	0.0561798	445	0.993057	0.357602	1
Tdurum_contig81143_961	5A	542778026	0.172098	0.058427	445	0.993057	-0.4277	1
Tdurum_contig83679_255	4B	81671344	0.172726	0.0898876	445	0.993057	-0.398845	1
Excalibur_c92838_112	5A	432480849	0.172843	0.489888	445	0.993057	0.495368	1
RAC875_c21338_329	5A	433072045	0.172843	0.489888	445	0.993057	0.495368	1
Tdurum_contig52015_426	7A	3074675	0.172911	0.119101	445	0.993057	0.453136	1
IAAV2646	3A	52271480	0.173032	0.253933	445	0.993057	0.328047	1
Kukri_c25978_561	2A	737201020	0.173174	0.0808989	445	0.993057	0.458042	1
wsnp_Ex_rep_c70299_69243401	2A	737201453	0.173174	0.0808989	445	0.993057	-0.458042	1
Excalibur_c18036_53	6A	513177675	0.173604	0.251685	445	0.993057	0.303601	1
Ku_c41677_924	2A	29253911	0.173711	0.406742	445	0.993057	0.231584	1
Tdurum_contig67196_285	3A	654289898	0.173821	0.231461	445	0.993057	0.323112	1
BS00037225_51	3B	585387808	0.174154	0.0898876	445	0.993057	-0.432182	1
Tdurum_contig76677_265	4B	58923467	0.174191	0.152809	445	0.993057	-0.375332	1
Excalibur_c2056_130	4B	59242396	0.174191	0.152809	445	0.993057	-0.375332	1
Kukri_c2913_231	4A	549477667	0.174191	0.152809	445	0.993057	0.375332	1
Tdurum_contig10187_1271	4A	549483257	0.174191	0.152809	445	0.993057	0.375332	1
TA005157-0574	4A	550878243	0.174191	0.152809	445	0.993057	0.375332	1
BS00011851_51	4A	550879643	0.174191	0.152809	445	0.993057	0.375332	1
TA002011-0754	4B	59026452	0.174191	0.152809	445	0.993057	0.375332	1
TA001928-1401	4B	59910317	0.174191	0.152809	445	0.993057	0.375332	1
Tdurum_contig42083_691	4A	592540029	0.174378	0.148315	445	0.993057	0.264242	1
BS00034245_51	2B	211585292	0.174644	0.220225	445	0.993057	0.4973	1
Kukri_c3540_931	3B	1096418	0.174851	0.214607	445	0.993057	-0.245505	1
wsnp_Ex_c130_258776	5A	105919662	0.175839	0.447191	445	0.993057	0.347782	1
Excalibur_c19240_109	3B	236560491	0.175923	0.0764045	445	0.993057	-0.524413	1
Kukri_c13793_1152	3A	439821193	0.175936	0.361798	445	0.993057	-0.459225	1
wsnp_Ex_c54655_57455110	5A	615451127	0.176492	0.355056	445	0.993057	0.196794	1
Tdurum_contig48522_227	3A	638060961	0.176615	0.122472	445	0.993057	0.407575	1
IACX5832	5A	10352480	0.177058	0.12809	445	0.993057	0.287757	1
BS00083630_51	6A	4000339	0.177488	0.191011	445	0.993057	-0.252081	1
Kukri_c22002_793	2B	449563285	0.177536	0.373034	445	0.993057	0.345722	1
wsnp_Ku_c38215_46911010	6A	64230166	0.177626	0.419101	445	0.993057	0.512507	1
wsnp_JD_c5028_6151168	6A	274478447	0.177639	0.260674	445	0.993057	-0.69444	1
Kukri_rep_c87640_135	3A	565136104	0.177671	0.437079	445	0.993057	-0.222527	1
Kukri_c20486_255	1A	521230776	0.177845	0.157303	445	0.993057	0.276844	1
RAC875_c3457_303	1B	316214907	0.177955	0.375281	445	0.993057	-0.249696	1
RAC875_c68530_59	5A	6362026	0.178103	0.179775	445	0.993057	-0.425021	1
Excalibur_c39621_358	4A	56015698	0.178265	0.280899	445	0.993057	0.396345	1
RAC875_c4732_1521	7A	569871592	0.178302	0.0606742	445	0.993057	-0.365511	1
RFL_Contig2888_255	7A	281927726	0.178352	0.0719101	445	0.993057	0.684845	1
IAAV3315	7A	607306701	0.178359	0.28764	445	0.993057	-0.461205	1
CAP7_c12729_232	5B	546672174	0.178432	0.494382	445	0.993057	0.217352	1
Tdurum_contig67254_504	2B	721397129	0.178642	0.0988764	445	0.993057	-0.376331	1
tplb0024e19_1029	2B	721397129	0.178642	0.0988764	445	0.993057	-0.376331	1
IACX5764	1A	391338260	0.178791	0.41573	445	0.993057	-0.315385	1
RAC875_c15975_1208	1A	525526354	0.179763	0.25618	445	0.993057	-0.232641	1
Excalibur_c23426_103	5B	41268816	0.179926	0.480899	445	0.993057	-0.522731	1
BS00024191_51	6A	378409509	0.18017	0.298876	445	0.993057	-0.361723	1
BobWhite_c34650_78	5A	424219132	0.180229	0.2	445	0.993057	-0.341482	1
Jagger_c5915_58	5B	424995257	0.180229	0.2	445	0.993057	0.341482	1
BobWhite_c34650_141	5B	424995291	0.180229	0.2	445	0.993057	0.341482	1
wsnp_Ex_c5330_9422106	7A	272679321	0.180336	0.292135	445	0.993057	0.347017	1
BobWhite_s66944_58	5B	381349352	0.18048	0.166292	445	0.993057	0.340015	1
wsnp_Ku_c24414_34372822	3A	75038999	0.180562	0.177528	445	0.993057	0.290757	1
wsnp_Ex_rep_c68441_67261679	5A	405887774	0.180589	0.126966	445	0.993057	0.67668	1
BS00062059_51	4A	630572566	0.180785	0.28764	445	0.993057	0.276514	1
BobWhite_c13845_195	6A	562739021	0.181086	0.458427	445	0.993057	0.335654	1
BobWhite_c13510_631	7A	11648562	0.181285	0.058427	445	0.993057	-0.408088	1
RAC875_c9617_395	5A	620904659	0.181314	0.430337	445	0.993057	-0.244398	1
Excalibur_c59263_96	7A	121919584	0.181336	0.132584	445	0.993057	0.342977	1
wsnp_Ex_rep_c66615_64916512	2A	492665833	0.181719	0.246067	445	0.993057	0.482714	1
wsnp_Ku_c13068_20937906	2A	3360535	0.182237	0.380899	445	0.993057	-0.268674	1
BobWhite_c39480_122	3A	32006811	0.182466	0.0831461	445	0.993057	-0.317291	1
RAC875_c82640_416	6B	662564040	0.182669	0.125843	445	0.993057	-0.304086	1
RAC875_c525_1425	7A	723155532	0.182771	0.139326	445	0.993057	0.311684	1
BS00107857_51	2A	764099234	0.183378	0.180899	445	0.993057	0.296824	1
Tdurum_contig52627_726	2B	767717188	0.183379	0.21573	445	0.993057	-0.232652	1
RAC875_c4878_170	1A	109376910	0.183427	0.130337	445	0.993057	-0.378914	1
IACX8336	3A	636355300	0.183523	0.105618	445	0.993057	0.316014	1
Tdurum_contig54634_815	2B	30118002	0.183757	0.357303	445	0.993057	0.380892	1
Excalibur_rep_c113914_309	Unknown	24958828	0.183757	0.357303	445	0.993057	0.380892	1
Kukri_rep_c108232_428	2A	632030935	0.183773	0.447191	445	0.993057	0.261457	1
wsnp_Ku_c57172_60417550	5B	194243316	0.184058	0.28764	445	0.993057	-0.673428	1
wsnp_BE442716B_Ta_2_2	1B	403156482	0.184286	0.360674	445	0.993057	0.323221	1
RAC875_c34516_316	2B	66998785	0.184554	0.201124	445	0.993057	0.285374	1
Tdurum_contig48302_532	2A	73860293	0.184613	0.397753	445	0.993057	-0.348295	1
RAC875_c109719_446	6A	87931310	0.184798	0.429213	445	0.993057	-0.21164	1
Kukri_c2535_98	1B	307086769	0.184821	0.285393	445	0.993057	-0.358257	1
Tdurum_contig62330_88	5A	594421317	0.185056	0.0662921	445	0.993057	0.40388	1
Tdurum_contig13946_241	1A	30230045	0.185232	0.380899	445	0.993057	-0.235969	1
wsnp_Ku_c5891_10414090	6A	87936425	0.185403	0.346067	445	0.993057	-0.213784	1
wsnp_JD_c828_1226159	Unknown	54863529	0.185745	0.489888	445	0.993057	-0.358068	1
Kukri_c23338_624	4B	19103808	0.185758	0.0853933	445	0.993057	0.3229	1
Kukri_rep_c107126_173	3A	28318823	0.185866	0.167416	445	0.993057	-0.349285	1
BS00043071_51	1B	190833203	0.186009	0.366292	445	0.993057	0.32347	1
RAC875_c51240_89	1B	452668798	0.186223	0.157303	445	0.993057	0.671875	1
wsnp_Ku_c5693_10079278	7A	701939576	0.186259	0.233708	445	0.993057	0.362257	1
Kukri_c94033_432	4B	524058679	0.186328	0.0539326	445	0.993057	0.380033	1
Kukri_c29882_814	5A	70948104	0.186473	0.395506	445	0.993057	-0.489871	1
Kukri_c7579_559	7A	640750432	0.1865	0.058427	445	0.993057	-0.405177	1
tplb0040b02_534	7A	724448199	0.186645	0.362921	445	0.993057	-0.458871	1
RAC875_c76448_253	3B	520293069	0.186847	0.406742	445	0.993057	0.26065	1
BS00022784_51	1B	667209373	0.187165	0.25618	445	0.993057	-0.25131	1
RAC875_c96399_610	2A	755026158	0.187498	0.139326	445	0.993057	-0.27111	1
wsnp_Ex_rep_c68085_66839109	1A	521627790	0.187663	0.159551	445	0.993057	0.312549	1
RFL_Contig5718_722	2A	527775016	0.187871	0.310112	445	0.993057	0.35553	1
RAC875_c16827_292	5B	50727396	0.187892	0.353933	445	0.993057	0.288139	1
wsnp_Ex_c2389_4479352	1A	152277964	0.1879	0.485393	445	0.993057	0.49853	1
RAC875_c30453_93	7A	590367652	0.187969	0.360674	445	0.993057	0.339358	1
RAC875_c8045_231	2A	158794638	0.188103	0.422472	445	0.993057	-0.348987	1
wsnp_BE590634B_Ta_2_5	1B	595943885	0.188324	0.38427	445	0.993057	0.226365	1
Kukri_c46426_338	2A	35711692	0.18858	0.0921348	445	0.993057	-0.316972	1
wsnp_Ex_c19556_28530243	2A	35711692	0.18858	0.0921348	445	0.993057	-0.316972	1
wsnp_Ex_c17220_25871264	2A	494550709	0.188603	0.0876404	445	0.993057	0.687669	1
IAAV6234	1A	505968264	0.188659	0.105618	445	0.993057	-0.306833	1
BobWhite_rep_c51301_1261	3A	478259343	0.188796	0.249438	445	0.993057	-0.256999	1
GENE-3601_145	5A	542295502	0.18901	0.193258	445	0.993057	0.243832	1
Kukri_c12244_448	3A	585076726	0.189124	0.448315	445	0.993057	0.509519	1
IAAV4349	1A	62588129	0.18944	0.426966	445	0.993057	-0.300849	1
BS00095477_51	1B	105824238	0.18944	0.426966	445	0.993057	-0.300849	1
RAC875_c19091_843	7B	432353368	0.189543	0.17191	445	0.993057	0.369332	1
Kukri_c31961_630	5B	286891592	0.189914	0.441573	445	0.993057	-0.395759	1
RAC875_c17455_152	2A	711407456	0.189984	0.435955	445	0.993057	-0.183898	1
BS00068077_51	1B	645141018	0.189986	0.308989	445	0.993057	0.224624	1
RAC875_c2370_122	6B	579815132	0.190111	0.193258	445	0.993057	-0.272442	1
Ku_c47744_1073	6A	394832093	0.190298	0.377528	445	0.993057	0.19444	1
IAAV1142	1A	509420814	0.190463	0.395506	445	0.993057	-0.26251	1
BobWhite_c44224_71	1A	233270393	0.190477	0.177528	445	0.993057	-0.401172	1
wsnp_Ex_c6826_11775106	1A	233270393	0.190477	0.177528	445	0.993057	-0.401172	1
TA001896-0654	3B	645281551	0.19049	0.0696629	445	0.993057	0.488516	1
wsnp_Ex_c3096_5709369	3B	588922112	0.190616	0.140449	445	0.993057	-0.347653	1
wsnp_Ex_c16569_25082817	3A	736352765	0.190854	0.124719	445	0.993057	0.577516	1
wsnp_Ex_c23795_33033010	5A	639250599	0.190854	0.137079	445	0.993057	0.30608	1
Ex_c18926_618	3A	636030352	0.190887	0.0876404	445	0.993057	-0.487089	1
wsnp_Ku_c13721_21798677	3A	636032078	0.190887	0.0876404	445	0.993057	-0.487089	1
Excalibur_c18926_174	3B	671454569	0.190887	0.0876404	445	0.993057	0.487089	1
Tdurum_contig23024_763	7A	614077319	0.190905	0.485393	445	0.993057	0.219656	1
RAC875_c7486_1667	5B	513471643	0.190914	0.357303	445	0.993057	0.307146	1
wsnp_Ex_c12288_19625413	6A	254448158	0.191034	0.305618	445	0.993057	0.348828	1
RAC875_c15681_1839	7A	563241824	0.1912	0.462921	445	0.993057	-0.318301	1
CAP8_c5800_150	2B	205789100	0.191309	0.0561798	445	0.993057	-0.441457	1
BS00095510_51	1A	535345641	0.191457	0.0876404	445	0.993057	0.317653	1
Excalibur_c19647_294	5A	433088963	0.191911	0.494382	445	0.993057	0.473297	1
wsnp_Ex_c19647_28632858	5A	433091855	0.191911	0.494382	445	0.993057	-0.473297	1
CAP12_c1979_117	1A	507881161	0.191923	0.31236	445	0.993057	-0.326097	1
RAC875_c29431_1849	5B	394272251	0.192189	0.0741573	445	0.993057	-0.401773	1
Kukri_rep_c72585_111	3A	57889094	0.192206	0.305618	445	0.993057	0.335035	1
Tdurum_contig51167_390	1A	545579325	0.192279	0.425843	445	0.993057	0.356757	1
Tdurum_contig51167_534	1A	545579418	0.192279	0.425843	445	0.993057	0.356757	1
Kukri_c2769_851	7A	663928275	0.192553	0.0988764	445	0.993057	-0.48101	1
RAC875_rep_c98040_92	1B	505494364	0.19257	0.161798	445	0.993057	-0.348247	1
RAC875_c13116_943	2A	74041294	0.192671	0.404494	445	0.993057	-0.282416	1
CAP7_c4907_299	1B	13560702	0.192858	0.193258	445	0.993057	0.269462	1
BS00062824_51	3B	618708261	0.192972	0.0741573	445	0.993057	0.565388	1
Tdurum_contig62016_241	2B	209943258	0.193137	0.094382	445	0.993057	-0.363216	1
BS00097267_51	3A	691995138	0.193275	0.224719	445	0.993057	0.267865	1
wsnp_Ex_c3147_5816957	1B	595959996	0.193321	0.316854	445	0.993057	-0.309922	1
wsnp_Ku_c17177_26216230	Unknown	776431	0.193574	0.21573	445	0.993057	-0.285809	1
Excalibur_c10737_186	7A	683868686	0.193819	0.208989	445	0.993057	0.347706	1
IAAV9161	7A	673053581	0.194036	0.159551	445	0.993057	0.27302	1
IAAV3365	5A	548344570	0.19405	0.394382	445	0.993057	-0.324933	1
Tdurum_contig47762_1140	5A	2521832	0.194193	0.177528	445	0.993057	0.260811	1
RAC875_c13895_763	3A	516165138	0.194245	0.346067	445	0.993057	-0.368501	1
wsnp_Ku_c8334_14181247	3A	516165138	0.194245	0.346067	445	0.993057	-0.368501	1
Ra_c9938_1299	5A	449641751	0.194375	0.0651685	445	0.993057	0.390242	1
BS00065418_51	2A	89722796	0.194532	0.159551	445	0.993057	-0.233135	1
Excalibur_c108159_334	7A	78430113	0.19477	0.208989	445	0.993057	-0.233922	1
Tdurum_contig11121_739	3A	543724308	0.194795	0.439326	445	0.993057	0.260051	1
RAC875_c21863_233	4A	535002420	0.195049	0.224719	445	0.993057	0.329643	1
BS00001450_51	7A	703140628	0.195146	0.240449	445	0.993057	0.357895	1
BobWhite_c6690_965	Unknown	163762728	0.195146	0.240449	445	0.993057	0.357895	1
BobWhite_rep_c64013_168	3A	729591052	0.195568	0.498876	445	0.993057	-0.208402	1
Kukri_c65726_314	1A	410234396	0.19559	0.283146	445	0.993057	-0.30508	1
Excalibur_c17132_2581	5B	238317824	0.195596	0.465169	445	0.993057	0.313547	1
Ex_c22089_1077	6A	62968612	0.195639	0.375281	445	0.993057	0.4012	1
BS00066872_51	3A	705894943	0.196218	0.11236	445	0.993057	0.394254	1
RAC875_c87897_333	4B	655277750	0.196305	0.11573	445	0.993057	-0.607983	1
Ex_c8871_1318	3A	438710457	0.196309	0.31236	445	0.993057	0.478223	1
BS00091068_51	2B	584122077	0.196367	0.164045	445	0.993057	-0.252074	1
tplb0030k01_447	2A	757560339	0.196508	0.094382	445	0.993057	-0.279812	1
RAC875_c18539_1159	1A	337900125	0.197223	0.131461	445	0.993057	0.282953	1
Kukri_c11742_1512	5B	691456585	0.197242	0.107865	445	0.993057	0.282723	1
Kukri_rep_c102199_232	2B	543603044	0.197253	0.438202	445	0.993057	-0.376	1
Kukri_c30322_414	1A	490991321	0.197258	0.264045	445	0.993057	0.311595	1
wsnp_Ex_c15797_24174436	5A	287665343	0.197301	0.444944	445	0.993057	0.326793	1
Tdurum_contig55486_333	3B	421166679	0.197512	0.152809	445	0.993057	-0.325362	1
RAC875_c29066_414	4B	669738953	0.197552	0.380899	445	0.993057	0.234626	1
BobWhite_c16071_165	3A	43045358	0.197647	0.116854	445	0.993057	0.27639	1
BobWhite_c44175_495	2B	246198316	0.198034	0.429213	445	0.993057	0.453642	1
RAC875_c13696_226	7A	606473603	0.198158	0.208989	445	0.993057	-0.273195	1
Tdurum_contig81011_244	1A	564561593	0.198273	0.147191	445	0.993057	0.244274	1
wsnp_CAP11_c146_160903	1A	564561593	0.198273	0.147191	445	0.993057	0.244274	1
wsnp_Ex_c31082_39921435	6B	15315420	0.198381	0.146067	445	0.993057	0.310175	1
Kukri_rep_c69658_148	4A	87079548	0.1985	0.402247	445	0.993057	0.337396	1
Jagger_c1077_98	6B	533134511	0.198798	0.45618	445	0.993057	0.211909	1
Tdurum_contig8719_370	7A	701795664	0.198875	0.359551	445	0.993057	-0.188179	1
Tdurum_contig8719_442	7A	701795685	0.198875	0.359551	445	0.993057	0.188179	1
Kukri_c26288_419	2B	56658406	0.199188	0.373034	445	0.993057	0.333641	1
Excalibur_c27915_560	1B	575590800	0.19921	0.265169	445	0.993057	0.248415	1
Tdurum_contig23247_66	2A	683318401	0.199243	0.478652	445	0.993057	-0.181145	1
BS00064487_51	3A	540940779	0.199575	0.2	445	0.993057	0.601662	1
Excalibur_c42121_116	7A	699039709	0.199703	0.0842697	445	0.993057	-0.311264	1
BS00111324_51	2B	232066382	0.199809	0.129213	445	0.993057	0.239961	1
RAC875_rep_c71185_473	4A	109498945	0.199892	0.267416	445	0.993057	-0.272815	1
wsnp_BE442961A_Ta_2_1	4A	109498945	0.199892	0.267416	445	0.993057	-0.272815	1
Ku_c23222_221	1A	574022261	0.199981	0.125843	445	0.993057	-0.348619	1
Kukri_c908_155	3A	28316649	0.20007	0.168539	445	0.993057	0.334431	1
Ex_c6196_971	7A	90255957	0.20009	0.368539	445	0.993057	0.328928	1
RAC875_c15564_729	1A	522393457	0.200466	0.0988764	445	0.993057	0.274331	1
D_GDEEGVY01AU4CW_149	5B	672921526	0.20052	0.265169	445	0.993057	-0.283629	1
IAAV3369	4A	622246414	0.20052	0.265169	445	0.993057	0.283629	1
IAAV8824	1A	118390719	0.200773	0.222472	445	0.993057	-0.414956	1
IAAV6413	6A	87938598	0.200806	0.0674157	445	0.993057	0.353468	1
Excalibur_c41752_392	3A	505102431	0.200869	0.274157	445	0.993057	-0.304113	1
Tdurum_contig98478_400	4B	113972570	0.200977	0.25618	445	0.993057	0.283231	1
Tdurum_contig25487_857	4B	645319954	0.201011	0.191011	445	0.993057	0.639583	1
RAC875_c4668_771	6A	3721727	0.201247	0.216854	445	0.993057	-0.239794	1
wsnp_JD_c1236_1789566	2A	130377338	0.201349	0.134831	445	0.993057	0.49341	1
Ku_c19745_892	7A	704957655	0.201367	0.251685	445	0.993057	-0.276544	1
Ku_c18430_1287	6A	526586919	0.201369	0.229213	445	0.993057	-0.311992	1
IAAV8493	6A	526587562	0.201369	0.229213	445	0.993057	-0.311992	1
Kukri_rep_c73916_214	6A	598735905	0.201695	0.325843	445	0.993057	0.25285	1
RAC875_rep_c70998_974	6A	513347422	0.201975	0.274157	445	0.993057	-0.263889	1
Ra_c64313_1337	4A	77301475	0.202471	0.311236	445	0.993057	0.506454	1
Tdurum_contig70105_162	7A	423686470	0.202563	0.126966	445	0.993057	0.44743	1
Ex_c7569_919	7A	361102462	0.202563	0.126966	445	0.993057	-0.44743	1
wsnp_Ex_c41558_48356869	2A	600199970	0.202857	0.206742	445	0.993057	-0.232759	1
Excalibur_c37943_221	5A	542778472	0.202867	0.146067	445	0.993057	-0.279695	1
Kukri_c93273_605	1A	227332536	0.202994	0.217978	445	0.993057	-0.394714	1
Kukri_c17223_1165	1B	463333764	0.203	0.278652	445	0.993057	0.450514	1
Ex_c28329_716	4A	117270614	0.203122	0.161798	445	0.993057	-0.305981	1
IAAV7491	4A	117270614	0.203122	0.161798	445	0.993057	-0.305981	1
Tdurum_contig83113_134	1A	11615664	0.203151	0.177528	445	0.993057	0.234158	1
IACX814	3B	122727245	0.203814	0.139326	445	0.993057	0.260034	1
RAC875_c13722_326	4A	704387586	0.203925	0.116854	445	0.993057	0.307011	1
Ra_c104959_422	7A	603945749	0.204303	0.160674	445	0.993057	-0.257884	1
wsnp_BE585780A_Ta_2_1	1A	312708657	0.204368	0.291011	445	0.993057	0.319085	1
wsnp_Ex_c4024_7278036	2A	737220618	0.204383	0.110112	445	0.993057	-0.306404	1
wsnp_Ex_c8208_13870372	3B	752483330	0.204385	0.0696629	445	0.993057	0.525259	1
GENE-0287_28	1B	301935173	0.204453	0.116854	445	0.993057	-0.475936	1
Excalibur_c57766_92	4B	162680662	0.204453	0.116854	445	0.993057	-0.475936	1
wsnp_BE446240B_Ta_2_1	1A	446880515	0.204601	0.11236	445	0.993057	-0.315718	1
BobWhite_c10921_1183	4A	614163074	0.204735	0.305618	445	0.993057	-0.212342	1
Kukri_c16006_1996	5A	607913304	0.204787	0.278652	445	0.993057	0.370207	1
Excalibur_c36193_63	4A	676943652	0.204861	0.0842697	445	0.993057	-0.30116	1
Tdurum_contig8158_269	1B	557119809	0.20514	0.193258	445	0.993057	-0.309899	1
BS00070903_51	Unknown	92661547	0.20518	0.162921	445	0.993057	0.291018	1
CAP12_rep_c8488_146	2A	382419157	0.205212	0.177528	445	0.993057	-0.567969	1
BobWhite_c1318_691	1A	358538314	0.205984	0.205618	445	0.993057	-0.288778	1
Tdurum_contig43566_822	Unknown	133535664	0.206037	0.179775	445	0.993057	-0.262395	1
wsnp_Ex_rep_c66900_65314631	5A	425171189	0.206289	0.204494	445	0.993057	-0.318865	1
Ex_c20763_1076	4A	303042713	0.206328	0.205618	445	0.993057	-1.55115	1
wsnp_Ex_c13953_21831752	4A	727583640	0.206432	0.164045	445	0.993057	-0.236121	1
IACX1471	2A	655433624	0.206588	0.4	445	0.993057	0.208366	1
RAC875_c259_1339	2A	756812556	0.206649	0.241573	445	0.993057	-0.235484	1
CAP11_c106_97	7B	108818492	0.206681	0.429213	445	0.993057	0.239701	1
RAC875_c11822_370	3B	120672958	0.206885	0.114607	445	0.993057	-0.329114	1
BobWhite_c1627_567	3B	752282365	0.206985	0.221348	445	0.993057	-0.378649	1
Excalibur_c11721_1385	7B	168950521	0.207373	0.134831	445	0.993057	-0.350999	1
RAC875_c36250_185	7A	570566312	0.20802	0.330337	445	0.993057	-0.330432	1
wsnp_Ex_c1725_3267186	6A	248218888	0.208036	0.373034	445	0.993057	-0.237841	1
wsnp_Ex_c22963_32183009	1A	424648901	0.208149	0.177528	445	0.993057	0.292305	1
wsnp_Ex_c3267_6026545	6A	66195229	0.208169	0.25618	445	0.993057	-0.183206	1
RAC875_c39433_564	6A	612690821	0.208327	0.0966292	445	0.993057	0.338411	1
IACX9353	7B	681722223	0.208414	0.0898876	445	0.993057	-0.382951	1
Ku_c7740_879	1A	500066631	0.208695	0.294382	445	0.993057	0.261924	1
BobWhite_c17953_779	6B	459484335	0.208806	0.380899	445	0.993057	0.349896	1
BS00110285_51	5A	427193254	0.209068	0.274157	445	0.993057	0.22187	1
RAC875_c86306_256	3B	79084284	0.209145	0.264045	445	0.993057	0.368545	1
RAC875_c1163_2693	4A	730695691	0.209589	0.219101	445	0.993057	-0.331693	1
Kukri_rep_c95031_104	1B	367655516	0.209592	0.248315	445	0.993057	-0.265908	1
RAC875_rep_c113206_505	6A	87940458	0.209998	0.444944	445	0.993057	0.201454	1
Excalibur_c26671_57	5A	553019940	0.210135	0.123596	445	0.993057	0.303201	1
Kukri_rep_c69614_1326	2B	258233828	0.210142	0.280899	445	0.993057	-0.270875	1
IAAV2366	1A	52278630	0.210735	0.0898876	445	0.993057	-0.348397	1
wsnp_Ku_c5445_9668131	5A	633372165	0.210748	0.186517	445	0.993057	0.312074	1
Kukri_c47131_569	1A	559929847	0.210876	0.422472	445	0.993057	-0.19099	1
BobWhite_c17906_121	3A	217668602	0.211094	0.393258	445	0.993057	-0.497921	1
wsnp_Ku_c9388_15743434	6A	405301254	0.211507	0.431461	445	0.993057	-0.362715	1
BS00034689_51	7A	97028049	0.211731	0.4	445	0.993057	0.329822	1
Kukri_c27433_947	4A	625654966	0.211825	0.105618	445	0.993057	-0.358521	1
Kukri_c27433_2206	4A	625653656	0.211825	0.105618	445	0.993057	0.358521	1
RAC875_c17575_2549	4A	625655257	0.211825	0.105618	445	0.993057	0.358521	1
Tdurum_contig54642_177	6B	659808359	0.212048	0.244944	445	0.993057	0.231332	1
Kukri_c11530_60	7A	722273569	0.212089	0.106742	445	0.993057	-0.44235	1
TA003540-1083	3A	79086684	0.212199	0.442697	445	0.993057	0.444809	1
Ra_c108912_519	1A	495791235	0.212448	0.0561798	445	0.993057	0.257973	1
CAP11_c2974_53	1B	497751791	0.212768	0.474157	445	0.993057	0.231272	1
Kukri_rep_c70501_255	1A	510800284	0.213079	0.0696629	445	0.993057	0.360608	1
RAC875_c6003_230	3B	79988975	0.213086	0.0505618	445	0.993057	0.506143	1
Tdurum_contig56431_637	6A	5987333	0.21328	0.126966	445	0.993057	0.297337	1
IACX1979	5A	498229248	0.213771	0.233708	445	0.993057	0.391276	1
BobWhite_c15763_205	3A	720323367	0.213997	0.301124	445	0.993057	-0.20628	1
CAP7_c1866_99	2A	510244311	0.214169	0.238202	445	0.993057	0.569573	1
wsnp_Ex_c5429_9593668	2B	390263590	0.214317	0.0516854	445	0.993057	0.473241	1
Kukri_c91605_378	6A	43893245	0.214574	0.431461	445	0.993057	-0.186223	1
Tdurum_contig62445_667	4A	731832603	0.214674	0.0741573	445	0.993057	0.344671	1
wsnp_Ex_c3695_6740339	2A	756812820	0.214969	0.322472	445	0.993057	-0.28184	1
BobWhite_rep_c49587_1290	7B	472959894	0.214976	0.485393	445	0.993057	0.233838	1
wsnp_Ex_c8517_14315660	3A	644492247	0.215021	0.38427	445	0.993057	0.334917	1
RFL_Contig1929_805	5A	423936199	0.215118	0.21573	445	0.993057	-0.301281	1
wsnp_Ex_c54772_57527555	6A	606955138	0.215167	0.406742	445	0.993057	-0.21502	1
Tdurum_contig30751_333	1A	307594383	0.215254	0.121348	445	0.993057	0.361532	1
Excalibur_c19367_76	3A	674277192	0.215492	0.0516854	445	0.993057	0.428755	1
Kukri_c1984_1555	1A	557923021	0.215707	0.431461	445	0.993057	-0.327422	1
Kukri_rep_c114331_346	5A	458794104	0.215717	0.285393	445	0.993057	0.25122	1
Kukri_c52402_292	2A	731957905	0.215936	0.224719	445	0.993057	-0.259379	1
Excalibur_c30151_67	4A	704395998	0.21598	0.0561798	445	0.993057	-0.345388	1
Kukri_c17888_243	2B	435618197	0.216447	0.424719	445	0.993057	0.455062	1
BobWhite_c3166_310	2B	419639896	0.216517	0.120225	445	0.993057	0.512596	1
JD_c42022_319	7A	125355335	0.21659	0.0808989	445	0.993057	-0.36504	1
RAC875_c28390_99	6A	24690345	0.21665	0.0674157	445	0.993057	0.331557	1
RFL_Contig4231_575	1A	480272997	0.216663	0.0516854	445	0.993057	-0.518885	1
BS00024901_51	1A	555466119	0.216787	0.0741573	445	0.993057	0.406058	1
wsnp_CAP11_rep_c4297_2028653	Unknown	135277449	0.216787	0.0741573	445	0.993057	0.406058	1
RFL_Contig2914_1075	2B	727250472	0.217053	0.107865	445	0.993057	-0.30806	1
RAC875_c8481_2685	6A	192546664	0.217081	0.431461	445	0.993057	-0.302641	1
BobWhite_c28090_175	3B	17438241	0.217788	0.18427	445	0.993057	0.218282	1
RAC875_rep_c111703_561	7A	423686521	0.217806	0.12809	445	0.993057	0.429263	1
Kukri_c14967_836	3B	759477076	0.217913	0.12809	445	0.993057	-0.261831	1
BS00038218_51	2B	100397161	0.218138	0.240449	445	0.993057	0.254585	1
Kukri_rep_c74385_776	6A	74305376	0.218203	0.397753	445	0.993057	-0.266574	1
Excalibur_rep_c87878_287	6A	565714249	0.218203	0.397753	445	0.993057	0.266574	1
wsnp_Ex_c23143_32376622	1A	561604690	0.218414	0.292135	445	0.993057	-0.191378	1
BobWhite_rep_c49997_147	7A	260656379	0.218608	0.0561798	445	0.993057	0.618566	1
Kukri_c20012_1425	4A	622734053	0.219502	0.132584	445	0.993057	0.308294	1
wsnp_Ex_c41313_48161689	4A	622734053	0.219502	0.132584	445	0.993057	0.308294	1
BobWhite_rep_c63322_592	3B	475932655	0.219561	0.159551	445	0.993057	-0.291689	1
wsnp_Ex_c17684_26426672	1A	199115366	0.219571	0.189888	445	0.993057	0.410832	1
BobWhite_c26569_190	1B	632150609	0.219662	0.0910112	445	0.993057	0.504668	1
IAAV1502	2A	754673073	0.21981	0.18427	445	0.993057	0.252258	1
Tdurum_contig61515_259	1A	34507386	0.219921	0.433708	445	0.993057	-0.238282	1
GENE-0091_426	1A	475126017	0.220115	0.164045	445	0.993057	-0.325636	1
wsnp_Ex_c19724_28721128	5A	466171509	0.220132	0.355056	445	0.993057	0.2099	1
wsnp_JD_c47318_32176833	2B	622827491	0.220208	0.305618	445	0.993057	0.296668	1
RAC875_c54366_845	7B	105587962	0.220271	0.138202	445	0.993057	-0.350161	1
BS00022490_51	1B	353266695	0.220375	0.225843	445	0.993057	0.316354	1
Ra_c29240_628	2A	502649410	0.220863	0.249438	445	0.993057	0.249791	1
Kukri_c57677_355	7B	165154017	0.221164	0.395506	445	0.993057	-0.288943	1
BS00017187_51	7A	163559017	0.221185	0.179775	445	0.993057	-0.469267	1
wsnp_Ex_c22862_32074455	2A	163744471	0.221233	0.466292	445	0.993057	0.403453	1
Tdurum_contig61856_628	7B	687870746	0.221301	0.259551	445	0.993057	-0.401054	1
RAC875_c30348_182	3B	9312636	0.221872	0.498876	445	0.993057	-0.164227	1
Tdurum_contig13405_483	1A	322359589	0.221924	0.161798	445	0.993057	0.281709	1
wsnp_Ex_c57094_58953404	5A	10358204	0.222266	0.21573	445	0.993057	0.207116	1
wsnp_RFL_Contig1800_931423	7A	564257586	0.222698	0.0966292	445	0.993057	0.324317	1
Tdurum_contig68637_256	1A	10135775	0.223301	0.157303	445	0.993057	-0.276821	1
Tdurum_contig44900_801	2A	87191272	0.223688	0.113483	445	0.993057	-0.312476	1
IAAV8128	6A	81775822	0.223869	0.424719	445	0.993057	-0.277765	1
Excalibur_c14912_1128	2A	741696818	0.224214	0.0853933	445	0.993057	-0.361711	1
wsnp_Ex_c15674_24004810	3A	30853457	0.224437	0.130337	445	0.993057	0.273139	1
Tdurum_contig10302_187	4B	664685187	0.224738	0.492135	445	0.993057	-0.260022	1
Ra_c22880_760	2A	492666633	0.224916	0.140449	445	0.993057	-0.522028	1
wsnp_Ex_c43586_49862663	1A	146926953	0.225037	0.449438	445	0.993057	-0.467251	1
RAC875_c68392_137	3B	806887848	0.225064	0.119101	445	0.993057	-0.321994	1
Tdurum_contig28847_322	6A	557973512	0.225129	0.417978	445	0.993057	0.307014	1
wsnp_Ex_rep_c101703_87021883	6B	278040133	0.22514	0.31236	445	0.993057	0.312804	1
IAAV488	3A	484913762	0.225217	0.235955	445	0.993057	0.502349	1
BobWhite_c24067_519	7B	693575981	0.225222	0.395506	445	0.993057	0.244558	1
Tdurum_contig92981_271	6A	606954782	0.225868	0.173034	445	0.993057	-0.233733	1
RAC875_c6176_978	3B	571995545	0.225868	0.123596	445	0.993057	-0.262987	1
Excalibur_c112015_118	1B	559835311	0.22594	0.406742	445	0.993057	-0.158497	1
Tdurum_contig4598_259	3A	654530234	0.226172	0.229213	445	0.993057	0.244731	1
Tdurum_contig101781_53	2A	608746813	0.226337	0.438202	445	0.993057	-0.443616	1
Ex_c11297_687	3A	594174826	0.226491	0.321348	445	0.993057	0.302706	1
IAAV3527	1A	21971379	0.22662	0.357303	445	0.993057	0.175644	1
Excalibur_c10563_523	7A	229915434	0.226782	0.255056	445	0.993057	0.382069	1
Kukri_c32046_493	3B	74185875	0.226924	0.183146	445	0.993057	0.288091	1
wsnp_Ex_c44857_50804565	6B	273442541	0.226985	0.310112	445	0.993057	-0.314131	1
BS00026203_51	6B	295868513	0.226985	0.310112	445	0.993057	-0.314131	1
D_GBB4FNX01BO9N8_336	6A	215325077	0.226985	0.310112	445	0.993057	0.314131	1
Ra_c26497_381	6B	273199530	0.226985	0.310112	445	0.993057	0.314131	1
Ra_c13654_1529	2A	754488410	0.227342	0.123596	445	0.993057	0.31977	1
Kukri_c48868_478	6B	538504678	0.227364	0.253933	445	0.993057	0.263099	1
wsnp_Ku_c39878_48218985	1A	479284520	0.227474	0.106742	445	0.993057	0.379008	1
RAC875_c2202_1097	1A	105643206	0.227554	0.449438	445	0.993057	-0.437722	1
BS00065082_51	6A	553851222	0.22756	0.121348	445	0.993057	-0.36836	1
Tdurum_contig9619_68	7B	145663202	0.22794	0.450562	445	0.993057	0.237478	1
wsnp_Ex_c10527_17198865	4A	113873103	0.228636	0.250562	445	0.993057	-0.298991	1
Excalibur_c33866_404	7A	585635700	0.228717	0.17191	445	0.993057	-0.212388	1
Tdurum_contig52622_478	7A	726483055	0.228863	0.0651685	445	0.993057	0.392954	1
BobWhite_c3444_750	2A	636875595	0.229076	0.467416	445	0.993057	0.237116	1
Ex_c67198_1838	1B	13847198	0.229327	0.1	445	0.993057	-0.491072	1
tplb0053a24_2194	3A	4431705	0.229333	0.0651685	445	0.993057	-0.333336	1
Kukri_c42458_499	4B	61556326	0.229382	0.149438	445	0.993057	0.340001	1
Tdurum_contig47033_241	5B	657289344	0.229759	0.440449	445	0.993057	0.188747	1
Tdurum_contig98399_114	4B	86419163	0.229971	0.116854	445	0.993057	-0.331131	1
Tdurum_contig52816_138	3A	432845185	0.230119	0.307865	445	0.993057	0.319874	1
BobWhite_c24096_57	7B	687910155	0.230212	0.0898876	445	0.993057	-0.278052	1
IAAV9150	6A	4918953	0.230424	0.153933	445	0.993057	-0.241796	1
Kukri_c3009_1702	6A	4918953	0.230424	0.153933	445	0.993057	-0.241796	1
wsnp_CAP7_c2243_1090229	4A	134417167	0.230458	0.433708	445	0.993057	0.235071	1
BS00022125_51	4A	43234665	0.230503	0.0696629	445	0.993057	0.512517	1
wsnp_JD_c13364_13377722	4A	43234665	0.230503	0.0696629	445	0.993057	0.512517	1
RAC875_rep_c106941_417	5B	691456849	0.230697	0.0662921	445	0.993057	0.410893	1
BS00024499_51	3B	785393804	0.230921	0.186517	445	0.993057	0.244656	1
Kukri_rep_c68121_997	1A	1106057	0.231237	0.0516854	445	0.993057	0.364129	1
Excalibur_c44612_474	1A	767507	0.231237	0.0516854	445	0.993057	-0.364129	1
BS00022742_51	1B	522669634	0.231546	0.252809	445	0.993057	-0.218819	1
Kukri_rep_c112675_676	2B	594972782	0.231552	0.224719	445	0.993057	0.262989	1
wsnp_Ex_c55735_58127324	2B	594972782	0.231552	0.224719	445	0.993057	0.262989	1
TA002215-1444	1A	568840981	0.23172	0.422472	445	0.993057	-0.225105	1
Excalibur_c15389_501	1A	568841152	0.23172	0.422472	445	0.993057	-0.225105	1
Ra_c48987_1368	6A	544418650	0.231882	0.274157	445	0.993057	0.28661	1
BS00067615_51	5B	505958927	0.231899	0.307865	445	0.993057	-0.347585	1
wsnp_Ex_c22006_31181239	1B	444170726	0.23224	0.402247	445	0.993057	-0.341123	1
Kukri_c44572_797	5A	624933715	0.232403	0.226966	445	0.993057	-0.24626	1
IAAV8135	4A	731837377	0.232432	0.0617978	445	0.993057	-0.358649	1
Tdurum_contig61854_1483	1B	414087324	0.232458	0.116854	445	0.993057	-0.278211	1
Tdurum_contig11733_825	4B	3593519	0.232492	0.160674	445	0.993057	0.228242	1
Tdurum_contig46583_2146	4A	730463372	0.23256	0.323596	445	0.993057	0.188982	1
IAAV2125	1A	461563865	0.232588	0.289888	445	0.993057	-0.378	1
wsnp_Ra_rep_c105740_89636179	5A	433091015	0.232667	0.492135	445	0.993057	0.414473	1
Excalibur_c13242_1178	3A	484914840	0.232773	0.105618	445	0.993057	-0.390558	1
IAAV8548	3B	21264949	0.232894	0.159551	445	0.993057	0.269485	1
tplb0057f21_146	4A	733371273	0.233268	0.419101	445	0.993057	0.19674	1
Excalibur_rep_c68125_1097	6B	509397284	0.23328	0.278652	445	0.993057	0.359609	1
Excalibur_c65023_62	4B	534208474	0.233284	0.364045	445	0.993057	-0.235692	1
Ra_c11667_324	5B	562801497	0.233286	0.202247	445	0.993057	0.24312	1
wsnp_Ex_c269_518324	2B	117577496	0.233308	0.0752809	445	0.993057	-0.30861	1
BobWhite_c45526_81	2B	539505146	0.233395	0.0640449	445	0.993057	0.411089	1
wsnp_Ex_c222_436779	5B	486726089	0.233395	0.28764	445	0.993057	0.294491	1
BS00099610_51	4A	707261550	0.233528	0.0966292	445	0.993057	-0.2985	1
Tdurum_contig57731_162	1A	384506413	0.233604	0.337079	445	0.993057	-0.227497	1
IAAV3405	4A	597196182	0.23365	0.278652	445	0.993057	0.28752	1
TA005827-0874	2A	50631166	0.233714	0.2	445	0.993057	0.351071	1
BS00034260_51	3B	512549553	0.233721	0.120225	445	0.993057	-0.260735	1
IAAV6140	5B	528694933	0.234314	0.341573	445	0.993057	-0.265181	1
Ex_c8514_1342	1A	463632558	0.234479	0.195506	445	0.993057	-0.280333	1
BS00064371_51	5A	72133618	0.234512	0.337079	445	0.993057	0.294444	1
Tdurum_contig18901_188	1A	355538716	0.234517	0.204494	445	0.993057	0.32737	1
Ra_c15317_1538	6B	538124671	0.234609	0.267416	445	0.993057	-0.263472	1
Tdurum_contig32197_145	6A	493812885	0.235066	0.186517	445	0.993057	0.26741	1
IAAV6070	2A	755037216	0.235394	0.0808989	445	0.993057	-0.317402	1
GENE-1327_66	4B	567514660	0.235512	0.451685	445	0.993057	0.245679	1
wsnp_Ex_c31249_40066886	4A	105259623	0.235694	0.177528	445	0.993057	0.24767	1
Tdurum_contig62502_90	3A	438104693	0.236016	0.497753	445	0.993057	0.262231	1
wsnp_Ex_rep_c67349_65914945	3A	438104693	0.236016	0.497753	445	0.993057	0.262231	1
BobWhite_rep_c66990_212	3B	717253765	0.236089	0.214607	445	0.993057	-0.306399	1
wsnp_Ex_c32765_41369642	6A	69450025	0.236354	0.408989	445	0.993057	0.420973	1
Tdurum_contig35291_134	5B	368581179	0.236749	0.474157	445	0.993057	-0.33865	1
GENE-0293_154	1B	541915405	0.236859	0.168539	445	0.993057	0.216179	1
Ra_c18563_2473	6A	500692667	0.237104	0.422472	445	0.993057	-0.198273	1
Kukri_rep_c109463_264	4A	624417819	0.237158	0.0876404	445	0.993057	-0.316132	1
BS00022071_51	5A	548343403	0.237627	0.104494	445	0.993057	-0.392034	1
wsnp_Ex_c22727_31934296	5A	548343403	0.237627	0.104494	445	0.993057	-0.392034	1
Kukri_rep_c106188_609	6A	581330030	0.237731	0.164045	445	0.993057	0.234001	1
wsnp_Ku_c13311_21255891	3B	589295564	0.237765	0.404494	445	0.993057	-0.203398	1
IAAV562	4A	134417167	0.237898	0.431461	445	0.993057	0.231537	1
BobWhite_c27445_148	5A	24740787	0.237898	0.314607	445	0.993057	-0.380956	1
BS00063365_51	2A	726463129	0.23799	0.289888	445	0.993057	-0.199527	1
RFL_Contig5898_807	7B	687909994	0.238102	0.370787	445	0.993057	0.178487	1
RFL_Contig2914_1097	2B	727250399	0.238121	0.106742	445	0.993057	-0.298342	1
CAP8_c8935_183	7A	717986610	0.238145	0.319101	445	0.993057	-0.381016	1
BobWhite_c10610_1096	4A	635189363	0.238317	0.269663	445	0.993057	-0.269334	1
wsnp_Ex_c17707_26454940	1B	503831328	0.238397	0.111236	445	0.993057	0.403105	1
wsnp_Ra_c29782_39115548	1B	503832694	0.238397	0.111236	445	0.993057	0.403105	1
Tdurum_contig61601_447	3B	759676914	0.238544	0.195506	445	0.993057	0.223103	1
tplb0045c05_547	7A	724570800	0.23855	0.0730337	445	0.993057	-0.33769	1
Ex_c9685_1264	3A	558223080	0.238591	0.148315	445	0.993057	-0.406739	1
Kukri_c11415_1074	4B	524051949	0.238653	0.389888	445	0.993057	-0.352621	1
BS00044593_51	7A	123464513	0.238716	0.403371	445	0.993057	-0.205195	1
Ku_c25175_1248	2A	719476511	0.238759	0.125843	445	0.993057	-0.290172	1
Excalibur_c23836_800	5A	299582914	0.238912	0.408989	445	0.993057	0.399417	1
Kukri_c22100_441	5B	245383443	0.238912	0.408989	445	0.993057	0.399417	1
Tdurum_contig46611_263	7A	571993104	0.239161	0.476404	445	0.993057	0.203907	1
wsnp_Ex_c4605_8239915	1A	363590129	0.239993	0.292135	445	0.993057	0.200333	1
Kukri_c7139_1248	2A	86703445	0.240152	0.103371	445	0.993057	-0.326397	1
Ku_c104966_604	7A	530603207	0.240238	0.292135	445	0.993057	-0.277321	1
Kukri_rep_c105589_73	1A	498820972	0.240415	0.2	445	0.993057	0.338471	1
Kukri_c53935_265	1A	498820197	0.240415	0.2	445	0.993057	-0.338471	1
wsnp_Ex_c1395_2672221	7A	514793389	0.240466	0.255056	445	0.993057	0.204923	1
RAC875_c5549_149	7A	514796797	0.240466	0.255056	445	0.993057	-0.204923	1
wsnp_Ku_c28854_38769308	6B	667068075	0.240534	0.12809	445	0.993057	0.237804	1
BS00046165_51	2B	684425327	0.240549	0.444944	445	0.993057	-0.159383	1
Kukri_rep_c105704_342	7B	688932138	0.240664	0.0988764	445	0.993057	-0.292416	1
IAAV5776	1A	574628104	0.240953	0.152809	445	0.993057	-0.272912	1
RAC875_c37639_94	2B	735284430	0.241211	0.492135	445	0.993057	0.204754	1
Tdurum_contig31451_173	4B	112408038	0.241291	0.204494	445	0.993057	-0.328606	1
RAC875_c42700_264	1A	1158861	0.241324	0.139326	445	0.993057	-0.253878	1
RAC875_c30453_292	7A	590366649	0.241639	0.350562	445	0.993057	-0.293425	1
wsnp_Ex_c12152_19431363	5B	600609941	0.241688	0.0494382	445	0.993057	0.351883	1
BS00003758_51	1A	160488832	0.241987	0.195506	445	0.993057	0.379716	1
wsnp_Ex_c41237_48104282	1A	183340608	0.241987	0.195506	445	0.993057	-0.379716	1
Tdurum_contig28795_322	2A	738995009	0.242399	0.307865	445	0.993057	0.244586	1
BS00036851_51	5A	644745401	0.242464	0.310112	445	0.993057	0.193545	1
RAC875_c77816_365	2A	701104842	0.242512	0.0561798	445	0.993057	0.462108	1
tplb0031e09_1230	3B	456175520	0.242524	0.32809	445	0.993057	0.294974	1
Tdurum_contig42526_994	4A	607676219	0.242608	0.116854	445	0.993057	0.279589	1
RAC875_rep_c106651_490	7B	512736243	0.242838	0.469663	445	0.993057	-0.297724	1
Jagger_c2273_166	2A	50647335	0.242937	0.202247	445	0.993057	-0.338229	1
CAP12_rep_c5926_51	2B	77387467	0.242937	0.202247	445	0.993057	-0.338229	1
Excalibur_rep_c101660_546	2B	78938048	0.242937	0.202247	445	0.993057	0.338229	1
wsnp_JD_c18284_16822042	6B	119692880	0.243091	0.186517	445	0.993057	-0.196751	1
Excalibur_c7338_242	7B	681999306	0.243556	0.0876404	445	0.993057	-0.245185	1
Kukri_c89772_150	4A	573937704	0.243712	0.103371	445	0.993057	0.294381	1
Kukri_rep_c115333_249	7B	130615110	0.244071	0.260674	445	0.993057	0.32231	1
wsnp_BG262287B_Td_2_5	7B	642834012	0.244149	0.411236	445	0.993057	-0.168189	1
BS00067871_51	6B	257359328	0.244229	0.0617978	445	0.993057	0.361495	1
BS00067873_51	6B	257359359	0.244229	0.0617978	445	0.993057	0.361495	1
tplb0031i24_1212	7A	715601397	0.244273	0.221348	445	0.993057	-0.369544	1
Excalibur_c33866_120	7A	585635418	0.244537	0.175281	445	0.993057	-0.202204	1
BobWhite_c6950_269	6A	547097815	0.244695	0.270787	445	0.993057	-0.455664	1
BS00032112_51	1A	486863515	0.244758	0.442697	445	0.993057	0.203581	1
TA004185-0427	3B	2649237	0.244891	0.0629213	445	0.993057	-0.433214	1
RAC875_c2440_755	5B	3929411	0.245743	0.267416	445	0.993057	0.264125	1
BobWhite_c21200_281	7A	6140012	0.245859	0.0977528	445	0.993057	0.30362	1
BS00087471_51	7A	6148615	0.245859	0.0977528	445	0.993057	0.30362	1
IACX7857	7A	6148438	0.245859	0.0977528	445	0.993057	-0.30362	1
Tdurum_contig12995_792	5B	557012259	0.246328	0.157303	445	0.993057	0.233389	1
Excalibur_c61603_1052	7A	694715075	0.246724	0.0539326	445	0.993057	-0.477404	1
Excalibur_c61603_1209	7A	694714918	0.246724	0.0539326	445	0.993057	0.477404	1
IACX1897	7B	681542142	0.246841	0.292135	445	0.993057	-0.273717	1
IACX1735	7B	681542270	0.246841	0.292135	445	0.993057	-0.273717	1
Kukri_c19554_420	3B	42174093	0.246854	0.25618	445	0.993057	-0.212455	1
TA004924-0669	5A	429878254	0.247202	0.34382	445	0.993057	0.275381	1
RAC875_c13918_444	2A	2645028	0.247548	0.168539	445	0.993057	0.178762	1
Kukri_c29304_447	7A	139531090	0.247552	0.141573	445	0.993057	-0.320137	1
Ex_c4208_839	2B	469401122	0.247588	0.101124	445	0.993057	0.311235	1
wsnp_Ex_c16577_25095267	7B	706922950	0.247805	0.058427	445	0.993057	0.457864	1
BobWhite_c40424_143	4B	622274531	0.247812	0.107865	445	0.993057	-0.443067	1
BobWhite_c1469_112	7A	510617144	0.247881	0.125843	445	0.993057	0.243708	1
Kukri_c23491_274	6B	12381032	0.248076	0.0741573	445	0.993057	0.338216	1
Tdurum_contig63792_639	7A	549950483	0.248226	0.177528	445	0.993057	0.292842	1
Kukri_c42156_327	7A	663921058	0.248233	0.0988764	445	0.993057	0.307365	1
BobWhite_rep_c49790_351	7A	635247855	0.248292	0.397753	445	0.993057	0.188424	1
RAC875_c50269_484	2A	681771602	0.248477	0.476404	445	0.993057	0.525965	1
wsnp_Ex_c29108_38173309	2B	187962866	0.249016	0.391011	445	0.993057	-0.410072	1
wsnp_Ex_c5101_9053178	1A	509421162	0.249132	0.352809	445	0.993057	-0.178742	1
Excalibur_rep_c107047_605	1A	531035724	0.249284	0.366292	445	0.993057	-0.361858	1
wsnp_Ra_c11243_18269800	3B	720477400	0.249308	0.370787	445	0.993057	0.307807	1
wsnp_Ku_c25376_35340294	6A	576650128	0.249657	0.167416	445	0.993057	-0.580667	1
wsnp_JD_c2954_3925740	6A	87204960	0.249692	0.32809	445	0.993057	-0.169868	1
Kukri_rep_c114738_144	3A	510808555	0.249958	0.413483	445	0.993057	0.200855	1
BobWhite_c1488_504	1A	356346401	0.24998	0.285393	445	0.993057	0.306362	1
wsnp_BF478737A_Ta_2_1	1A	97012393	0.250057	0.402247	445	0.993057	0.366939	1
BS00064029_51	1A	105351354	0.250239	0.0741573	445	0.993057	0.335588	1
BS00069242_51	7A	29893146	0.250324	0.275281	445	0.993057	-0.237682	1
Tdurum_contig26542_457	2B	544739315	0.250508	0.11573	445	0.993057	-0.285931	1
Kukri_c27691_226	5A	405909562	0.250553	0.150562	445	0.993057	0.270106	1
RAC875_c61685_113	3A	158811834	0.250832	0.34382	445	0.993057	-0.485345	1
wsnp_Ex_c34765_43024979	1A	556239855	0.250861	0.341573	445	0.993057	0.235146	1
Kukri_c20590_210	6B	679391194	0.25091	0.434831	445	0.993057	0.182915	1
Excalibur_rep_c111207_77	6B	142405408	0.251008	0.0808989	445	0.993057	0.327977	1
RAC875_rep_c110391_565	6B	142404775	0.251008	0.0808989	445	0.993057	-0.327977	1
wsnp_Ex_c45487_51267140	2A	719483865	0.251059	0.420225	445	0.993057	0.255376	1
wsnp_Ex_c63909_62932893	2A	774812422	0.251087	0.0820225	445	0.993057	0.534673	1
RAC875_c10357_732	2A	47903444	0.251198	0.41573	445	0.993057	-0.314665	1
Kukri_c56203_965	2A	47897533	0.251198	0.41573	445	0.993057	0.314665	1
BS00046613_51	4B	538730897	0.251576	0.165169	445	0.993057	0.473315	1
Jagger_c1882_85	7A	618752080	0.25203	0.18764	445	0.993057	-0.244033	1
Ex_c1477_2056	3B	154385303	0.252135	0.206742	445	0.993057	-0.80135	1
BS00057323_51	7B	670338913	0.252504	0.0561798	445	0.993057	-0.426646	1
tplb0037a14_531	7B	501014677	0.252605	0.205618	445	0.993057	-0.792682	1
Kukri_rep_c69378_1842	5A	175732281	0.252688	0.208989	445	0.993057	0.591976	1
BS00097263_51	2A	207940520	0.252807	0.419101	445	0.993057	0.398814	1
wsnp_Ex_c15458_23737002	7A	607137796	0.252883	0.0786517	445	0.993057	0.338464	1
Excalibur_rep_c66583_1595	7B	543218512	0.252883	0.0786517	445	0.993057	-0.338464	1
IAAV8552	2A	566702331	0.253026	0.192135	445	0.993057	-0.243858	1
CAP7_c8713_356	4A	609221379	0.253256	0.11236	445	0.993057	-0.305437	1
Excalibur_c2819_1773	2A	712265690	0.253282	0.240449	445	0.993057	-0.356193	1
Tdurum_contig42962_2138	5A	639677298	0.253608	0.152809	445	0.993057	-0.277553	1
IAAV5730	1A	338100806	0.253644	0.266292	445	0.993057	0.401707	1
RAC875_c35720_229	3B	736306202	0.253805	0.0674157	445	0.993057	-0.28332	1
Tdurum_contig28001_110	5A	659320950	0.253835	0.102247	445	0.993057	-0.332449	1
Tdurum_contig46965_1385	6B	450213396	0.253842	0.138202	445	0.993057	0.261067	1
RAC875_c36980_161	1A	541975915	0.253958	0.458427	445	0.993057	0.177878	1
Excalibur_rep_c77166_147	6B	199035220	0.254365	0.0741573	445	0.993057	0.432158	1
BS00076337_51	2A	199468543	0.254421	0.175281	445	0.993057	-0.317636	1
BS00093990_51	2A	23438854	0.254427	0.340449	445	0.993057	0.404376	1
wsnp_Ex_c11604_18695170	6A	207160207	0.254451	0.461798	445	0.993057	-0.30577	1
Excalibur_c15329_430	3A	213814275	0.254765	0.265169	445	0.993057	-0.202083	1
Kukri_c27662_675	6B	682079013	0.25492	0.206742	445	0.993057	-0.168421	1
wsnp_Ex_c5690_9994305	4A	38036404	0.255045	0.058427	445	0.993057	0.379351	1
BS00003696_51	5A	10352429	0.255077	0.132584	445	0.993057	0.235123	1
wsnp_Ex_c8641_14485630	2A	487075264	0.25516	0.252809	445	0.993057	-0.439985	1
Kukri_c44469_1240	4A	133928689	0.255289	0.229213	445	0.993057	0.20558	1
Ku_c9092_1164	3A	40652063	0.255345	0.0539326	445	0.993057	0.36617	1
RAC875_c57692_88	6B	688254495	0.25564	0.132584	445	0.993057	0.237362	1
Kukri_rep_c81545_195	1A	18352672	0.255837	0.233708	445	0.993057	-0.317006	1
CAP8_c806_297	1A	291071591	0.25605	0.114607	445	0.993057	-0.438614	1
Kukri_c33736_572	7A	246003940	0.256332	0.0786517	445	0.993057	0.427789	1
Tdurum_contig57538_720	6A	568268839	0.2564	0.439326	445	0.993057	-0.189493	1
Tdurum_contig69079_300	5A	423581429	0.256429	0.198876	445	0.993057	-0.250678	1
wsnp_Ex_c64327_63176640	1A	18551823	0.256747	0.0674157	445	0.993057	-0.366662	1
Excalibur_c14911_546	1A	507079310	0.256829	0.11236	445	0.993057	0.279894	1
BobWhite_c14587_51	1A	507081643	0.256829	0.11236	445	0.993057	0.279894	1
wsnp_Ex_c9902_16309166	1B	321050510	0.25684	0.0966292	445	0.993057	0.397672	1
wsnp_Ra_c16850_25605248	6A	194567586	0.257334	0.0696629	445	0.993057	0.277261	1
wsnp_Ex_c3501_6407678	7B	58645166	0.257398	0.339326	445	0.993057	0.163439	1
Tdurum_contig31218_279	4A	733401590	0.257486	0.413483	445	0.993057	0.164425	1
Tdurum_contig42211_2142	4B	96438324	0.257606	0.496629	445	0.993057	0.272447	1
Ex_c13277_2025	5A	527525627	0.258081	0.485393	445	0.993057	0.219316	1
Kukri_c43403_346	2B	78566408	0.258257	0.211236	445	0.993057	0.303378	1
wsnp_Ex_c50195_54565006	4B	538730846	0.258339	0.32809	445	0.993057	0.240114	1
Excalibur_s112663_236	1A	582522188	0.258348	0.0561798	445	0.993057	-0.32548	1
Excalibur_c63344_424	5B	429901372	0.258687	0.4	445	0.993057	0.594764	1
BS00038349_51	3A	688997453	0.25872	0.0674157	445	0.993057	0.319924	1
Tdurum_contig8674_1236	3A	746382734	0.258826	0.433708	445	0.993057	-0.196041	1
wsnp_Ku_rep_c102728_89637829	4A	79051649	0.258973	0.346067	445	0.993057	0.236943	1
wsnp_Ex_c66106_64268316	1A	106357933	0.259519	0.260674	445	0.993057	0.312037	1
Kukri_c6846_1884	1A	400021965	0.259709	0.265169	445	0.993057	-0.270511	1
Kukri_rep_c72838_204	1A	514599812	0.259709	0.265169	445	0.993057	-0.270511	1
BS00064231_51	4B	531755003	0.259709	0.265169	445	0.993057	-0.270511	1
BS00066460_51	1A	170631422	0.259709	0.265169	445	0.993057	0.270511	1
Kukri_c65726_173	1A	417337364	0.259709	0.265169	445	0.993057	0.270511	1
wsnp_Ex_rep_c66465_64708722	2A	681565640	0.260875	0.297753	445	0.993057	0.263814	1
wsnp_Ex_c361_707953	3A	728747657	0.260915	0.110112	445	0.993057	-0.261673	1
Kukri_c31920_194	6A	563295287	0.261021	0.0561798	445	0.993057	-0.295095	1
Tdurum_contig42083_1539	4A	592541758	0.261046	0.41573	445	0.993057	0.412175	1
Tdurum_contig49186_437	7A	32558017	0.261443	0.340449	445	0.993057	0.27827	1
wsnp_CAP11_c1506_840938	5A	571369840	0.261758	0.0797753	445	0.993057	0.303044	1
Kukri_c6388_950	4B	624434537	0.261837	0.262921	445	0.993057	-0.241523	1
Kukri_rep_c101341_425	3B	17847766	0.262663	0.105618	445	0.993057	-0.215013	1
Excalibur_rep_c67448_528	3A	21873406	0.262663	0.105618	445	0.993057	0.215013	1
Kukri_rep_c95718_805	6A	592371420	0.262765	0.159551	445	0.993057	-0.188809	1
BS00022404_51	Unknown	146308406	0.263608	0.0820225	445	0.993057	-0.322438	1
RAC875_rep_c109228_400	3A	723426737	0.263619	0.12809	445	0.993057	-0.230157	1
RAC875_c315_1309	7B	219521154	0.263624	0.422472	445	0.993057	-0.259869	1
Excalibur_c38886_129	4A	102583846	0.26369	0.283146	445	0.993057	0.305748	1
BS00032830_51	3B	108448586	0.263825	0.170787	445	0.993057	-0.441	1
wsnp_Ex_c2389_4477552	1A	152280534	0.263877	0.195506	445	0.993057	-0.359498	1
Tdurum_contig12342_528	2A	55967558	0.263885	0.393258	445	0.993057	0.38467	1
wsnp_Ku_c50354_55979952	5B	402754464	0.264251	0.164045	445	0.993057	0.222294	1
Tdurum_contig28008_54	1A	541845944	0.264368	0.307865	445	0.993057	0.192324	1
JD_c16328_271	2A	176260060	0.26445	0.166292	445	0.993057	0.249511	1
BS00022754_51	5A	571705803	0.264719	0.0696629	445	0.993057	0.302996	1
IAAV3080	4A	597124289	0.264851	0.239326	445	0.993057	-0.458274	1
BS00021972_51	7B	541286522	0.265033	0.34382	445	0.993057	0.205539	1
BS00041135_51	3B	598484238	0.265228	0.38427	445	0.993057	0.307744	1
Kukri_c29415_392	7A	664107868	0.265255	0.191011	445	0.993057	-0.228353	1
wsnp_BE637911B_Ta_2_1	6B	643876110	0.26625	0.267416	445	0.993057	-0.210999	1
Kukri_c34633_69	4B	20795117	0.266318	0.41573	445	0.993057	-0.243045	1
RAC875_c3760_770	3B	503106917	0.266423	0.130337	445	0.993057	-0.293678	1
BobWhite_rep_c49207_243	1A	464908281	0.266584	0.123596	445	0.993057	-0.263389	1
wsnp_Ex_c7258_12461939	1A	101610136	0.26689	0.168539	445	0.993057	-0.325419	1
Tdurum_contig52015_1695	7A	3077810	0.267	0.188764	445	0.993057	-0.197536	1
wsnp_Ku_c8075_13785546	4B	20002055	0.267155	0.205618	445	0.993057	0.201299	1
Ex_c68194_1532	2A	663229779	0.267329	0.462921	445	0.993057	-0.323714	1
IACX1932	3B	615954812	0.267412	0.37191	445	0.993057	-0.188839	1
IACX2158	2B	683141481	0.267497	0.132584	445	0.993057	0.291159	1
Kukri_rep_c69028_347	3A	2919759	0.267854	0.310112	445	0.993057	0.183746	1
RAC875_c27556_226	2A	75235857	0.268001	0.361798	445	0.993057	0.273279	1
BobWhite_c9468_453	3A	519575287	0.268162	0.335955	445	0.993057	0.378963	1
Ku_c18680_777	1B	101475809	0.268206	0.48764	445	0.993057	0.237883	1
Tdurum_contig61299_55	3A	517062455	0.268456	0.444944	445	0.993057	0.29173	1
tplb0050h15_1287	3A	517062455	0.268456	0.444944	445	0.993057	0.29173	1
wsnp_JD_rep_c61843_39601402	5A	43344206	0.268693	0.413483	445	0.993057	-0.181448	1
RAC875_c8714_1139	4A	730421677	0.268774	0.34382	445	0.993057	0.168076	1
BobWhite_c38340_243	4B	438790082	0.268876	0.408989	445	0.993057	0.242564	1
wsnp_Ex_c34344_42676379	1A	477615092	0.268925	0.0741573	445	0.993057	-0.326085	1
wsnp_Ku_rep_c107413_92888678	2A	470889054	0.268969	0.453933	445	0.993057	0.463226	1
wsnp_RFL_Contig3304_3372802	2A	470889054	0.268969	0.453933	445	0.993057	0.463226	1
wsnp_Ex_c30787_39660951	2A	495816457	0.269032	0.146067	445	0.993057	0.454871	1
Excalibur_rep_c70127_360	4B	560440353	0.269119	0.298876	445	0.993057	0.228365	1
wsnp_Ex_rep_c102317_87512660	7A	269808622	0.269339	0.21573	445	0.993057	-0.315225	1
Kukri_c9608_2032	1A	290621557	0.269475	0.0808989	445	0.993057	-0.355285	1
wsnp_Ex_rep_c68516_67350929	2A	413302139	0.269493	0.18427	445	0.993057	0.267579	1
RAC875_c33609_246	6B	122732880	0.269554	0.177528	445	0.993057	0.296957	1
Excalibur_c1535_1115	2A	92454545	0.270146	0.0685393	445	0.993057	0.377943	1
Tdurum_contig14075_522	4A	646826955	0.27034	0.440449	445	0.993057	0.24795	1
RFL_Contig345_777	1A	428596489	0.270581	0.296629	445	0.993057	0.489956	1
wsnp_Ra_c31915_40982091	4A	114096842	0.270829	0.388764	445	0.993057	0.260858	1
wsnp_Ex_c5378_9504586	3B	493076206	0.270894	0.0719101	445	0.993057	-0.372109	1
Excalibur_c34913_743	2A	618210550	0.271507	0.352809	445	0.993057	-0.287872	1
Excalibur_c46600_919	3A	639222636	0.2716	0.334831	445	0.993057	-0.220821	1
wsnp_Ex_rep_c66255_64400455	1A	563804581	0.272091	0.47191	445	0.993057	-0.202335	1
TA013656-0196	5B	313497061	0.272288	0.480899	445	0.993057	0.279747	1
Tdurum_contig16290_156	6A	59521276	0.272334	0.391011	445	0.993057	-0.270777	1
Tdurum_contig12033_275	6A	492418860	0.27259	0.27191	445	0.993057	-0.287907	1
RAC875_rep_c69785_196	5B	409176760	0.272592	0.239326	445	0.993057	-0.297897	1
wsnp_Ex_c12119_19382764	5B	409176760	0.272592	0.239326	445	0.993057	-0.297897	1
IAAV9050	1A	455316797	0.272825	0.429213	445	0.993057	-0.220619	1
BS00067434_51	1B	403509977	0.272912	0.179775	445	0.993057	-0.230555	1
Excalibur_c6501_477	3A	509910439	0.272963	0.424719	445	0.993057	0.469479	1
BS00066800_51	3A	440797849	0.273006	0.366292	445	0.993057	-0.346232	1
GENE-3716_393	6B	146028642	0.273099	0.0775281	445	0.993057	0.298449	1
tplb0059d21_1032	1A	535717829	0.273119	0.138202	445	0.993057	-0.240898	1
RAC875_c16536_80	5A	566891134	0.273281	0.280899	445	0.993057	-0.231966	1
Tdurum_contig82378_264	4B	33909444	0.273329	0.293258	445	0.993057	0.262998	1
wsnp_Ex_c16425_24923837	2B	629336212	0.27349	0.229213	445	0.993057	0.372101	1
BS00084158_51	3A	662440143	0.273755	0.296629	445	0.993057	0.296016	1
RAC875_c12064_296	2A	30454166	0.273879	0.319101	445	0.993057	0.177363	1
IAAV8640	4A	87077810	0.274206	0.398876	445	0.993057	-0.292112	1
Excalibur_s102212_259	1B	467479917	0.274645	0.402247	445	0.993057	0.256264	1
BS00053365_51	7A	686347812	0.2748	0.121348	445	0.993057	-0.258996	1
wsnp_Ex_c11374_18361760	1A	129665650	0.275025	0.432584	445	0.993057	-0.514434	1
Ku_c46571_2583	3A	650018786	0.275254	0.177528	445	0.993057	0.229353	1
Tdurum_contig44880_134	3A	654297975	0.275908	0.225843	445	0.993057	0.265794	1
Excalibur_c10219_352	3A	497878120	0.276302	0.330337	445	0.993057	0.262822	1
Tdurum_contig62073_631	2A	100855228	0.276314	0.28764	445	0.993057	-0.25003	1
wsnp_Ex_c7003_12065828	2B	205399043	0.276883	0.24382	445	0.993057	-0.255704	1
wsnp_Ku_c3102_5810751	5A	527392028	0.27715	0.364045	445	0.993057	0.175338	1
RAC875_c2370_250	6B	579815311	0.277402	0.17191	445	0.993057	0.248559	1
IAAV5818	4A	597195930	0.277456	0.0651685	445	0.993057	0.398602	1
wsnp_Ku_c51039_56457361	5A	491036084	0.27786	0.408989	445	0.993057	0.18168	1
Tdurum_contig29973_137	2B	338678858	0.277921	0.350562	445	0.993057	0.232182	1
BS00003568_51	6B	687671336	0.278408	0.0539326	445	0.993057	0.295385	1
GENE-1511_622	3B	736294064	0.278456	0.0853933	445	0.993057	-0.309208	1
Tdurum_contig61515_522	1A	34507072	0.278614	0.424719	445	0.993057	-0.206984	1
BS00030770_51	1B	425732285	0.278619	0.117978	445	0.993057	0.286319	1
Excalibur_c20501_970	5B	235144155	0.279168	0.460674	445	0.993057	0.274237	1
Excalibur_c80601_278	2B	701102094	0.279178	0.198876	445	0.993057	-0.37126	1
Excalibur_c33550_75	3A	493581676	0.279799	0.0876404	445	0.993057	0.311951	1
IAAV2593	5B	598266876	0.280003	0.316854	445	0.993057	-0.255108	1
BS00110139_51	5A	399959785	0.280241	0.132584	445	0.993057	-0.268102	1
RAC875_c75800_331	2A	769304523	0.280341	0.28427	445	0.993057	0.23056	1
wsnp_be352570B_Ta_2_1	7B	135377498	0.280401	0.278652	445	0.993057	-0.222486	1
Tdurum_contig60114_525	4B	601832865	0.280446	0.11236	445	0.993057	0.263762	1
wsnp_Ex_c1314_2513802	5B	513109371	0.280679	0.179775	445	0.993057	0.357644	1
IAAV7514	5B	473634309	0.280796	0.116854	445	0.993057	0.27294	1
wsnp_RFL_Contig3613_3804131	7A	102147878	0.280816	0.159551	445	0.993057	-0.309105	1
Kukri_c14103_374	7A	439374941	0.280886	0.116854	445	0.993057	-0.40077	1
IAAV6319	7A	433419557	0.280886	0.116854	445	0.993057	0.40077	1
wsnp_Ex_c11714_18840676	6B	575596195	0.281362	0.197753	445	0.993057	-0.322901	1
RAC875_c9833_297	1A	386914911	0.281405	0.222472	445	0.993057	0.326198	1
Tdurum_contig63991_280	1B	293857911	0.281716	0.382022	445	0.993057	0.232939	1
RAC875_c4247_261	2A	494552878	0.282224	0.058427	445	0.993057	0.338411	1
IAAV4286	3A	517064649	0.282561	0.0921348	445	0.993057	0.341675	1
wsnp_Ex_c28973_38050405	6A	608457908	0.282587	0.0988764	445	0.993057	-0.276073	1
JD_c1201_631	7A	663937250	0.282737	0.0808989	445	0.993057	-0.31983	1
Kukri_c27565_61	3B	48250274	0.282751	0.48764	445	0.993057	-0.180334	1
Tdurum_contig58110_441	7A	629777478	0.282882	0.0955056	445	0.993057	-0.380949	1
wsnp_Ex_c13258_20911706	5A	542776908	0.283181	0.413483	445	0.993057	-0.281281	1
Excalibur_c77910_272	5A	660449605	0.283285	0.0674157	445	0.993057	-0.285208	1
RAC875_c24972_708	3B	788543485	0.283688	0.332584	445	0.993057	0.164243	1
IACX5891	4A	27898993	0.283779	0.161798	445	0.993057	-0.216273	1
wsnp_Ex_rep_c66389_64588992	1A	504979821	0.283783	0.233708	445	0.993057	0.346092	1
Ra_c2227_825	1A	565637975	0.283831	0.130337	445	0.993057	-0.225797	1
Kukri_c6462_320	1A	343655002	0.283834	0.0764045	445	0.993057	-0.436445	1
GENE-1624_193	3B	517513085	0.283924	0.261798	445	0.993057	-0.253721	1
D_contig01330_141	3A	46989223	0.283982	0.0606742	445	0.993057	-0.579036	1
RAC875_rep_c96433_140	4A	607672256	0.284011	0.206742	445	0.993057	-0.337476	1
Ku_c1470_49	5B	148267891	0.284204	0.498876	445	0.993057	-0.309359	1
Kukri_rep_c71128_1811	3A	151029393	0.284492	0.370787	445	0.993057	0.40209	1
wsnp_Ex_c4847_8646583	2A	83047878	0.284655	0.0741573	445	0.993057	0.306672	1
Ku_c11394_743	1B	331674116	0.284727	0.258427	445	0.993057	0.262478	1
TA006422-1750	6A	72080763	0.284806	0.386517	445	0.993057	0.186018	1
D_contig18575_318	7A	17923627	0.28499	0.168539	445	0.993057	0.211937	1
Excalibur_c44834_80	2A	754513615	0.285109	0.223596	445	0.993057	-0.189481	1
wsnp_Ex_c4026_7281501	5A	496413141	0.285411	0.195506	445	0.993057	-0.278573	1
GENE-3524_397	5B	86618907	0.28545	0.0786517	445	0.993057	-0.307378	1
Kukri_c29805_190	4B	197318793	0.285544	0.0561798	445	0.993057	-0.276353	1
RFL_Contig608_522	3A	10875499	0.285826	0.105618	445	0.993057	-0.287928	1
Tdurum_contig12952_114	2A	41504455	0.285914	0.38427	445	0.993057	0.200602	1
BobWhite_c10574_193	4B	180617756	0.286024	0.148315	445	0.993057	0.289922	1
Excalibur_c58935_208	2B	770074058	0.286112	0.179775	445	0.993057	0.191009	1
BS00105466_51	6A	45678227	0.286251	0.451685	445	0.993057	0.234679	1
RAC875_c34623_813	1A	109384680	0.286582	0.186517	445	0.993057	-0.316474	1
TA004199-0831	2B	234732579	0.286588	0.0932584	445	0.993057	-0.294748	1
BS00063708_51	4A	725291958	0.286652	0.0786517	445	0.993057	-0.347462	1
CAP8_c1410_173	4A	151033645	0.28675	0.0696629	445	0.993057	-0.328327	1
BobWhite_c17260_218	4A	155978642	0.28675	0.0696629	445	0.993057	-0.328327	1
BS00037007_51	1A	116819369	0.28699	0.435955	445	0.993057	-0.476407	1
Kukri_c29034_867	2A	87158015	0.287074	0.433708	445	0.993057	0.204002	1
D_GCE8AKX01EG53N_294	7A	145818876	0.287093	0.47191	445	0.993057	-0.186366	1
tplb0049h18_765	1A	576981064	0.287128	0.393258	445	0.993057	-0.233974	1
RAC875_rep_c105972_613	4A	450647537	0.287562	0.194382	445	0.993057	-0.257595	1
wsnp_Ex_c1064_2034431	2A	251754863	0.287622	0.0820225	445	0.993057	-0.882007	1
IAAV1655	2A	251754867	0.287622	0.0820225	445	0.993057	-0.882007	1
wsnp_Ex_rep_c68010_66754171	6A	580826803	0.287772	0.0932584	445	0.993057	0.383208	1
Ku_c1943_454	5B	22824963	0.288499	0.375281	445	0.993057	0.25385	1
Tdurum_contig28796_163	4B	626252789	0.28854	0.167416	445	0.993057	-0.239563	1
IAAV7383	1A	440778940	0.288834	0.0696629	445	0.993057	0.317061	1
CAP8_c317_307	5A	621871366	0.289009	0.0516854	445	0.993057	-0.36158	1
Excalibur_c12748_2822	6B	571168179	0.289102	0.211236	445	0.993057	-0.235399	1
BS00021716_51	4A	700600	0.289556	0.188764	445	0.993057	0.19291	1
BS00089400_51	3A	439166084	0.289799	0.488764	445	0.993057	0.245026	1
RAC875_rep_c107786_249	7B	145661680	0.289823	0.432584	445	0.993057	0.210352	1
BS00030534_51	3A	482604424	0.289883	0.357303	445	0.993057	-0.285499	1
wsnp_BE494527A_Ta_2_1	1A	538665183	0.290277	0.261798	445	0.993057	0.196226	1
Excalibur_rep_c110665_151	7A	709192045	0.290485	0.310112	445	0.993057	0.202193	1
Excalibur_rep_c104832_432	3A	507837083	0.290822	0.253933	445	0.993057	0.342611	1
BS00076394_51	1B	576968836	0.290822	0.330337	445	0.993057	0.212598	1
RAC875_c8714_653	7A	2376114	0.290834	0.341573	445	0.993057	0.161601	1
Kukri_c66550_167	2A	169808693	0.29085	0.211236	445	0.993057	-0.32271	1
Excalibur_c23619_192	7B	254640055	0.291056	0.498876	445	0.993057	0.197842	1
Kukri_c6973_344	2B	153463059	0.291542	0.0674157	445	0.993057	-0.343107	1
tplb0029b01_123	1B	318231755	0.291645	0.422472	445	0.993057	-0.223811	1
Ex_c45438_377	3A	481980853	0.291789	0.134831	445	0.993057	0.25297	1
BS00030405_51	2B	239033908	0.292131	0.432584	445	0.993057	-0.211645	1
RAC875_rep_c97614_87	5A	418055591	0.292239	0.0685393	445	0.993057	-0.299604	1
Tdurum_contig60260_89	3A	34725703	0.292592	0.0707865	445	0.993057	-0.3172	1
Excalibur_c47654_70	1A	47062211	0.292877	0.208989	445	0.993057	-0.254794	1
BS00064197_51	1A	47064203	0.292877	0.208989	445	0.993057	-0.254794	1
Kukri_c15910_159	4B	530537881	0.292979	0.0876404	445	0.993057	0.282412	1
RAC875_c30381_573	1A	251641513	0.293039	0.204494	445	0.993057	-0.214295	1
Ra_c30247_628	2A	301013632	0.293166	0.161798	445	0.993057	0.481684	1
BS00074415_51	2A	321886279	0.293166	0.161798	445	0.993057	0.481684	1
wsnp_Ex_c14760_22866280	2A	321886279	0.293166	0.161798	445	0.993057	0.481684	1
RAC875_rep_c110227_133	2A	361550089	0.293166	0.161798	445	0.993057	0.481684	1
IAAV8481	2A	209362639	0.293166	0.161798	445	0.993057	-0.481684	1
Ku_c13673_1108	2A	209362639	0.293166	0.161798	445	0.993057	-0.481684	1
RAC875_c53296_1609	2A	325774940	0.293166	0.161798	445	0.993057	-0.481684	1
RAC875_c38750_86	2A	344430154	0.293166	0.161798	445	0.993057	-0.481684	1
BS00066310_51	2A	348358742	0.293166	0.161798	445	0.993057	-0.481684	1
wsnp_Ex_c29940_38921491	2A	351894575	0.293166	0.161798	445	0.993057	-0.481684	1
BobWhite_c23362_393	2B	246595397	0.293166	0.161798	445	0.993057	-0.481684	1
wsnp_Ex_rep_c66433_64661643	6A	59815220	0.293194	0.405618	445	0.993057	-0.280702	1
BS00096719_51	1B	543529584	0.29405	0.148315	445	0.993057	-0.259428	1
wsnp_RFL_Contig2167_1484520	7A	236258026	0.294058	0.395506	445	0.993057	-0.170416	1
BobWhite_c20703_141	1A	169326887	0.294117	0.2	445	0.993057	-0.332398	1
BobWhite_c24774_186	3B	493740003	0.294189	0.0640449	445	0.993057	-0.402498	1
RAC875_c46735_674	2B	205216334	0.294339	0.195506	445	0.993057	0.276814	1
wsnp_Ex_rep_c66524_64798744	2B	435143426	0.294406	0.288764	445	0.993057	-0.275914	1
CAP8_c5108_139	2B	26391942	0.294453	0.102247	445	0.993057	-0.209635	1
IAAV8377	6B	11662602	0.2945	0.153933	445	0.993057	0.285818	1
Excalibur_c31044_482	4B	622746133	0.294736	0.105618	445	0.993057	-0.426918	1
Excalibur_c4709_576	2B	242772372	0.294916	0.310112	445	0.993057	0.415537	1
RAC875_c12507_531	5A	388408807	0.294965	0.332584	445	0.993057	-0.326112	1
Excalibur_c32711_504	6B	602809053	0.295121	0.322472	445	0.993057	-0.380779	1
Tdurum_contig60988_365	6A	606953055	0.295242	0.179775	445	0.993057	-0.195349	1
TA001994-0398	7A	638590222	0.295383	0.334831	445	0.993057	-0.20892	1
RAC875_c56692_170	7A	660579799	0.295473	0.494382	445	0.993057	0.213534	1
wsnp_Ku_c3354_6228863	6B	431800799	0.295756	0.435955	445	0.993057	-0.290168	1
wsnp_RFL_Contig2148_1449634	7B	381960578	0.295865	0.334831	445	0.993057	0.245092	1
tplb0038f13_1219	2B	410231975	0.295976	0.2	445	0.993057	0.421316	1
wsnp_Ex_c26375_35620271	2B	410231975	0.295976	0.2	445	0.993057	0.421316	1
RFL_Contig5320_731	5A	41811150	0.296021	0.382022	445	0.993057	-0.368666	1
GENE-4200_87	6B	519991305	0.296065	0.451685	445	0.993057	0.204705	1
Tdurum_contig16482_252	7A	629778241	0.296108	0.0516854	445	0.993057	0.517748	1
wsnp_BE446509B_Ta_2_1	4A	633850087	0.29615	0.0921348	445	0.993057	-0.242953	1
Ku_c22523_598	5B	661994470	0.29615	0.0921348	445	0.993057	-0.242953	1
BS00021948_51	5B	661997585	0.29615	0.0921348	445	0.993057	-0.242953	1
BS00022690_51	1B	116282337	0.296611	0.253933	445	0.993057	-0.393024	1
wsnp_Ku_c7197_12439730	4A	112918206	0.296621	0.242697	445	0.993057	0.278175	1
tplb0053o08_2004	1A	10111360	0.297284	0.269663	445	0.993057	0.244251	1
Ra_c7673_1773	6B	679392648	0.297583	0.0539326	445	0.993057	0.328143	1
CAP8_c2014_192	5A	435710263	0.297681	0.485393	445	0.993057	0.19713	1
BobWhite_c28058_232	7B	683215334	0.297723	0.0640449	445	0.993057	-0.314165	1
RAC875_c54622_446	5A	436792435	0.297757	0.231461	445	0.993057	-0.292354	1
Excalibur_c62326_253	Unknown	136257021	0.297897	0.0629213	445	0.993057	0.394632	1
Kukri_c29150_143	1A	10120218	0.298127	0.273034	445	0.993057	-0.269275	1
BS00039583_51	1B	497755888	0.298432	0.451685	445	0.993057	-0.193168	1
BS00037976_51	1A	535726537	0.298453	0.32809	445	0.993057	-0.190692	1
GENE-3028_191	5B	538604107	0.298463	0.0696629	445	0.993057	-0.309192	1
Ku_c68762_669	2A	600200859	0.29868	0.249438	445	0.993057	0.265361	1
Kukri_rep_c114890_212	5B	302042895	0.298806	0.375281	445	0.993057	0.188826	1
tplb0047k12_1370	6A	408363577	0.299046	0.483146	445	0.993057	0.283541	1
wsnp_Ex_rep_c67218_65729639	6A	408363577	0.299046	0.483146	445	0.993057	0.283541	1
wsnp_CAP12_c303_168418	5B	507929710	0.299155	0.476404	445	0.993057	0.228941	1
wsnp_Ex_c16295_24772702	5A	615587487	0.299177	0.0539326	445	0.993057	0.277538	1
wsnp_Ex_c214_422365	5B	43384928	0.299298	0.244944	445	0.993057	-0.222932	1
BS00065292_51	5A	518584527	0.299332	0.302247	445	0.993057	0.189361	1
CAP11_c1989_183	4A	623670454	0.299378	0.1	445	0.993057	0.434991	1
Tdurum_contig53138_302	6A	451613905	0.299509	0.203371	445	0.993057	0.196422	1
GENE-1787_339	3A	516881560	0.299611	0.267416	445	0.993057	-0.234396	1
BS00094396_51	5A	49373105	0.299715	0.258427	445	0.993057	0.22318	1
wsnp_Ex_c44814_50770533	7B	43986314	0.299965	0.150562	445	0.993057	0.171311	1
Excalibur_c20286_882	1A	481054634	0.30014	0.330337	445	0.993057	-0.210739	1
Tdurum_contig44900_441	2A	87191675	0.30048	0.189888	445	0.993057	-0.204526	1
wsnp_RFL_Contig1892_1042675	2A	732313173	0.300619	0.107865	445	0.993057	-0.231919	1
RFL_Contig2432_2400	3A	745492792	0.300656	0.0561798	445	0.993057	-0.450076	1
Excalibur_c55463_232	4B	5175750	0.300839	0.0988764	445	0.993057	-0.30697	1
RAC875_rep_c107763_91	5B	545269029	0.300904	0.0651685	445	0.993057	0.359307	1
Excalibur_c6735_154	2A	725383167	0.300965	0.332584	445	0.993057	0.164809	1
Kukri_c94845_415	3A	464424778	0.301146	0.433708	445	0.993057	0.27402	1
RAC875_c21131_3615	1A	259079000	0.301167	0.377528	445	0.993057	0.220469	1
RAC875_c20186_569	6A	69009103	0.301552	0.0853933	445	0.993057	0.251987	1
Tdurum_contig10793_127	5B	599110686	0.3016	0.197753	445	0.993057	-0.220202	1
RAC875_rep_c118368_167	7A	163557713	0.30162	0.0775281	445	0.993057	0.298822	1
Kukri_c3096_1411	2B	314134333	0.301664	0.206742	445	0.993057	-0.418376	1
wsnp_Ku_c16481_25377573	4A	112829600	0.301702	0.357303	445	0.993057	-0.28587	1
RAC875_c37592_426	4A	730424104	0.30195	0.0696629	445	0.993057	-0.31874	1
Ra_c38371_1171	7B	142162629	0.302007	0.137079	445	0.993057	0.222861	1
RAC875_rep_c106542_272	2B	718265152	0.302225	0.449438	445	0.993057	0.167634	1
Ku_c6319_201	5A	433088878	0.302249	0.0955056	445	0.993057	0.35807	1
BS00022674_51	2B	714178111	0.302546	0.442697	445	0.993057	-0.166077	1
Excalibur_c7035_155	1B	475090869	0.302578	0.364045	445	0.993057	-0.29949	1
IAAV5564	4B	655250284	0.303113	0.229213	445	0.993057	0.252693	1
RAC875_c45353_450	4B	655249159	0.303113	0.229213	445	0.993057	-0.252693	1
wsnp_Ex_c15490_23776560	4B	655249159	0.303113	0.229213	445	0.993057	-0.252693	1
Ra_c14852_1487	6B	149581413	0.303266	0.186517	445	0.993057	0.206231	1
Kukri_c9713_1999	2A	562710889	0.303475	0.141573	445	0.993057	0.255904	1
Ku_c3602_325	3A	459944989	0.303696	0.251685	445	0.993057	0.385672	1
Kukri_c32927_363	5A	665813796	0.303976	0.205618	445	0.993057	0.418138	1
CAP7_c122_102	7B	135379299	0.30419	0.325843	445	0.993057	-0.189515	1
Tdurum_contig28644_90	7B	135379387	0.30419	0.325843	445	0.993057	-0.189515	1
BS00029720_51	5B	682929630	0.304236	0.119101	445	0.993057	-0.374135	1
wsnp_JD_c33645_25575463	4A	35710400	0.304382	0.224719	445	0.993057	-0.217651	1
CAP7_c199_62	1A	550495287	0.304438	0.175281	445	0.993057	0.210472	1
wsnp_CAP11_c1902_1022590	1A	550495287	0.304438	0.175281	445	0.993057	0.210472	1
IAAV4275	7A	533410386	0.304665	0.496629	445	0.993057	0.31818	1
Kukri_rep_c69088_774	7A	533410386	0.304665	0.496629	445	0.993057	0.31818	1
CAP11_c436_168	7B	155739390	0.304808	0.198876	445	0.993057	-0.213731	1
Kukri_rep_c112440_422	3A	677615663	0.30504	0.0786517	445	0.993057	0.314711	1
wsnp_Ex_rep_c67645_66305241	3A	677615663	0.30504	0.0786517	445	0.993057	0.314711	1
wsnp_Ex_c13154_20785032	3B	739990869	0.30504	0.0786517	445	0.993057	-0.314711	1
wsnp_BG606986A_Ta_2_1	1A	526688754	0.305357	0.11236	445	0.993057	0.238681	1
Tdurum_contig97388_456	3B	817476445	0.305424	0.226966	445	0.993057	0.179616	1
BS00027942_51	6B	24481419	0.305731	0.402247	445	0.993057	0.177363	1
Tdurum_contig42203_3932	5A	68494948	0.30579	0.38427	445	0.993057	0.208674	1
wsnp_Ex_c29368_38408543	6A	103893639	0.305805	0.0516854	445	0.993057	-0.448181	1
Kukri_c21759_1035	3B	385850612	0.306006	0.164045	445	0.993057	-0.3108	1
wsnp_Ex_c6961_11998812	7A	701938892	0.306288	0.157303	445	0.993057	-0.224717	1
RFL_Contig1953_583	2A	547300581	0.306521	0.269663	445	0.993057	0.307925	1
BS00065250_51	7A	542165148	0.306587	0.437079	445	0.993057	0.218107	1
RAC875_rep_c70325_76	7B	494892438	0.306681	0.426966	445	0.993057	-0.22566	1
Kukri_c8400_2315	3A	650472774	0.306814	0.377528	445	0.993057	-0.192139	1
wsnp_Ex_c5608_9867710	7A	629819423	0.306914	0.357303	445	0.993057	0.176524	1
GENE-4197_99	6B	137009315	0.307	0.405618	445	0.993057	-0.249227	1
BS00107837_51	1B	665334282	0.307513	0.419101	445	0.993057	-0.18438	1
Kukri_c11000_1769	1B	656159195	0.307536	0.489888	445	0.993057	-0.162039	1
Kukri_c8288_2063	6A	72012898	0.307925	0.48764	445	0.993057	-0.174849	1
wsnp_Ku_c8497_14429303	7B	64904331	0.308006	0.0516854	445	0.993057	-0.290626	1
RAC875_c761_248	5A	456458591	0.308297	0.094382	445	0.993057	-0.249512	1
wsnp_CAP12_rep_c8723_3660715	5A	456458591	0.308297	0.094382	445	0.993057	-0.249512	1
RAC875_rep_c73697_733	5A	130985832	0.308357	0.206742	445	0.993057	0.449601	1
wsnp_Ex_rep_c103517_88455567	6A	370517567	0.308492	0.307865	445	0.993057	-0.251572	1
wsnp_Ra_c22110_31550370	1A	528833300	0.308506	0.477528	445	0.993057	-0.30856	1
Kukri_rep_c69478_1058	7A	532752670	0.309004	0.494382	445	0.993057	0.305191	1
RAC875_rep_c109716_67	5A	548336319	0.309777	0.105618	445	0.993057	0.335305	1
Excalibur_c38072_65	3B	19056192	0.3099	0.0573034	445	0.993057	0.506472	1
BS00015473_51	5B	234453997	0.310413	0.458427	445	0.993057	0.269406	1
wsnp_Ku_c23836_33776356	5B	234453997	0.310413	0.458427	445	0.993057	0.269406	1
wsnp_Ex_c24594_33843836	5A	432676413	0.310574	0.235955	445	0.993057	-0.297317	1
Excalibur_c15095_831	3B	803896265	0.310593	0.265169	445	0.993057	-0.168438	1
Tdurum_contig42526_1914	4A	607677473	0.310726	0.357303	445	0.993057	0.17946	1
RAC875_c95364_59	1A	1159866	0.310733	0.0516854	445	0.993057	0.306165	1
Excalibur_c30955_479	1A	492081788	0.310778	0.433708	445	0.993057	0.1676	1
wsnp_Ex_c5915_10378807	5A	48482503	0.311196	0.41573	445	0.993057	0.163415	1
RAC875_c85046_124	Unknown	73439444	0.311369	0.431461	445	0.993057	0.20137	1
Excalibur_rep_c110450_286	1A	309650839	0.311501	0.123596	445	0.993057	0.380164	1
Excalibur_c35526_537	3B	718060287	0.311567	0.250562	445	0.993057	-0.348052	1
Tdurum_contig47183_333	1A	40280478	0.31167	0.101124	445	0.993057	0.271703	1
Excalibur_rep_c74709_56	6A	492414982	0.311848	0.213483	445	0.993057	0.224923	1
wsnp_BE399966A_Ta_2_3	5A	10359521	0.313065	0.439326	445	0.993057	0.167136	1
IAAV1401	2A	726517051	0.313119	0.18427	445	0.993057	0.211107	1
JD_c4427_288	2A	64559049	0.313315	0.235955	445	0.993057	0.408646	1
Kukri_c17126_1211	5A	8760764	0.313542	0.408989	445	0.993057	-0.213614	1
RAC875_rep_c70803_1442	1A	306603322	0.313557	0.11236	445	0.993057	0.353166	1
wsnp_Ex_c38116_45719983	1B	333117268	0.313557	0.11236	445	0.993057	0.353166	1
Excalibur_rep_c110294_82	3B	552833700	0.313582	0.38427	445	0.993057	-0.144559	1
BS00022110_51	5A	401330652	0.313916	0.238202	445	0.993057	0.211935	1
wsnp_BE406587A_Ta_2_1	3A	519579071	0.314022	0.338202	445	0.993057	-0.35725	1
RAC875_c76367_523	Unknown	53222958	0.314184	0.265169	445	0.993057	0.269245	1
RAC875_c77648_367	3A	1799231	0.314184	0.265169	445	0.993057	-0.269245	1
BS00076330_51	1B	621556033	0.314287	0.173034	445	0.993057	0.192323	1
RAC875_c110822_505	5A	465237650	0.314304	0.2	445	0.993057	0.229144	1
Kukri_rep_c109397_59	5A	19543785	0.31454	0.133708	445	0.993057	0.303279	1
TA001478-0609	6B	509396764	0.314556	0.176404	445	0.993057	-0.29918	1
BS00067215_51	3A	78643053	0.314726	0.210112	445	0.993057	-0.206864	1
BS00022129_51	3A	418381995	0.315084	0.116854	445	0.993057	0.224477	1
RAC875_c68392_200	3A	722372805	0.315087	0.186517	445	0.993057	0.243938	1
wsnp_Ex_c15133_23323937	2A	719477918	0.315555	0.119101	445	0.993057	-0.257578	1
wsnp_Ex_c15133_23324147	2A	719478328	0.315555	0.119101	445	0.993057	-0.257578	1
wsnp_Ex_c17571_26296057	2A	719481430	0.315555	0.119101	445	0.993057	-0.257578	1
Ra_c70114_3713	2A	719483841	0.315555	0.119101	445	0.993057	-0.257578	1
BS00065700_51	1A	214151973	0.315673	0.105618	445	0.993057	0.289554	1
Excalibur_c15411_643	7A	504876597	0.315676	0.174157	445	0.993057	0.216452	1
wsnp_Ex_c1145_2198295	6B	448277500	0.315834	0.408989	445	0.993057	-0.167451	1
Excalibur_c31484_124	4A	534536436	0.316277	0.123596	445	0.993057	0.379784	1
RAC875_c86069_517	2B	92156020	0.316401	0.180899	445	0.993057	-0.231691	1
GENE-0227_217	1A	291450343	0.316476	0.429213	445	0.993057	0.208897	1
Tdurum_contig47762_1254	5A	2521946	0.316635	0.170787	445	0.993057	-0.200587	1
Ex_c5868_1113	6A	580512249	0.316673	0.103371	445	0.993057	0.361308	1
Kukri_c39377_286	1A	497827903	0.316768	0.0719101	445	0.993057	-0.328591	1
wsnp_Ex_c36801_44683992	6A	563920599	0.316957	0.193258	445	0.993057	-0.252642	1
wsnp_BE405749A_Ta_2_1	1A	8028022	0.317072	0.0696629	445	0.993057	0.256127	1
wsnp_Ex_c15475_23756906	3A	679618211	0.317324	0.38764	445	0.993057	0.239626	1
Excalibur_c5082_158	6A	613197341	0.317325	0.233708	445	0.993057	-0.19036	1
Kukri_c29560_455	5A	543125411	0.31747	0.41573	445	0.993057	-0.30681	1
Kukri_c41594_1487	5A	509918114	0.317576	0.460674	445	0.993057	0.17392	1
wsnp_Ex_c12433_19826311	6B	66354114	0.31763	0.233708	445	0.993057	0.222696	1
Excalibur_rep_c82397_137	6A	59241861	0.31768	0.249438	445	0.993057	-0.27077	1
GENE-3918_443	6A	601290845	0.317767	0.289888	445	0.993057	-0.296577	1
Ex_c30524_109	2A	29164033	0.317828	0.379775	445	0.993057	-0.221933	1
Ra_c106922_334	4B	616457825	0.317897	0.21573	445	0.993057	-0.189759	1
RAC875_c27722_73	7B	227035243	0.318457	0.129213	445	0.993057	0.257349	1
wsnp_CAP11_c847_522893	7B	227035243	0.318457	0.129213	445	0.993057	0.257349	1
BS00039357_51	3A	539500017	0.318497	0.397753	445	0.993057	-0.376421	1
Ex_c12927_2173	5A	17394724	0.318793	0.294382	445	0.993057	-0.173207	1
BS00033460_51	5B	122244584	0.318819	0.205618	445	0.993057	-0.447492	1
RAC875_c33537_286	1A	317108059	0.319002	0.0561798	445	0.993057	-0.567933	1
wsnp_BG607088A_Ta_1_1	2A	154732702	0.319111	0.27191	445	0.993057	0.377227	1
RAC875_c1589_268	5B	236180058	0.319688	0.45618	445	0.993057	0.260863	1
Tdurum_contig34332_245	1A	446194745	0.319835	0.494382	445	0.993057	0.311026	1
Kukri_c20060_350	6B	656778014	0.320453	0.442697	445	0.993057	0.1917	1
BobWhite_rep_c49401_71	7A	500533030	0.320524	0.310112	445	0.993057	-0.240341	1
BS00071082_51	1B	414892655	0.320915	0.239326	445	0.993057	-0.280257	1
Ra_c56967_900	1A	47555811	0.320938	0.119101	445	0.993057	-0.2527	1
BS00021939_51	5A	399959822	0.321056	0.125843	445	0.993057	-0.25279	1
RAC875_c4965_264	7A	5707009	0.321061	0.258427	445	0.993057	-0.172837	1
BS00067886_51	2A	234288710	0.321064	0.388764	445	0.993057	-0.310575	1
RAC875_c8849_134	1A	94463623	0.321313	0.307865	445	0.993057	0.207119	1
Excalibur_c12169_904	2A	81739369	0.322016	0.429213	445	0.993057	0.318722	1
RAC875_c16625_182	3B	693197247	0.322029	0.304494	445	0.993057	0.210866	1
IAAV5567	1A	539860589	0.32233	0.18764	445	0.993057	-0.249966	1
wsnp_Ex_c15378_23639387	6A	47816424	0.322538	0.425843	445	0.993057	0.151222	1
IAAV544	1A	531429045	0.322602	0.353933	445	0.993057	-0.176298	1
wsnp_JD_c3973_5044238	1A	531429045	0.322602	0.353933	445	0.993057	-0.176298	1
Excalibur_rep_c113950_132	4A	279614940	0.322808	0.226966	445	0.993057	0.165058	1
Tdurum_contig45726_1116	3A	540940174	0.322891	0.480899	445	0.993057	0.270714	1
Tdurum_contig212_133	1B	548911105	0.323117	0.288764	445	0.993057	0.24458	1
wsnp_Ex_c32079_40793255	2A	194032610	0.323215	0.0831461	445	0.993057	0.237111	1
Tdurum_contig82572_293	7A	51082706	0.323684	0.282022	445	0.993057	0.218261	1
Excalibur_c32979_1152	5A	607855885	0.3237	0.447191	445	0.993057	0.169693	1
RAC875_c35672_336	3A	722374314	0.323746	0.116854	445	0.993057	-0.268155	1
RAC875_c35672_205	3B	806886533	0.323746	0.116854	445	0.993057	-0.268155	1
RAC875_c35672_73	3B	806886665	0.323746	0.116854	445	0.993057	-0.268155	1
IAAV4641	3A	722374021	0.323746	0.116854	445	0.993057	0.268155	1
RAC875_c35672_136	3B	806886653	0.323746	0.116854	445	0.993057	0.268155	1
RAC875_c6664_63	1A	426983844	0.3238	0.249438	445	0.993057	-0.306104	1
Excalibur_c94770_593	5B	369134972	0.32387	0.193258	445	0.993057	0.248503	1
GENE-2383_730	4A	24321058	0.323907	0.193258	445	0.993057	0.259441	1
BS00076504_51	1B	468515069	0.323939	0.270787	445	0.993057	0.27702	1
Tdurum_contig48523_1365	1A	503745546	0.323954	0.18427	445	0.993057	0.184813	1
RAC875_c53296_61	3B	573467784	0.323979	0.0921348	445	0.993057	-0.368939	1
Kukri_c42653_248	7A	636214389	0.324001	0.352809	445	0.993057	0.236997	1
Tdurum_contig10210_428	5A	531759974	0.32412	0.337079	445	0.993057	-0.155457	1
Kukri_c49155_297	6B	503845752	0.324294	0.0786517	445	0.993057	0.528643	1
wsnp_Ra_c15715_24192817	4B	439826266	0.324616	0.402247	445	0.993057	0.232732	1
BS00078658_51	6A	348908103	0.324662	0.292135	445	0.993057	-0.269633	1
wsnp_Ex_c9909_16316813	7B	37108709	0.325073	0.121348	445	0.993057	0.239416	1
IAAV6833	7A	66793988	0.325086	0.0539326	445	0.993057	0.350879	1
Kukri_rep_c70558_246	6A	608458673	0.325386	0.397753	445	0.993057	0.162758	1
wsnp_Ex_c28973_38050756	6A	608458673	0.325386	0.397753	445	0.993057	0.162758	1
wsnp_Ku_c6950_12032896	5A	42062538	0.325597	0.0516854	445	0.993057	0.330986	1
Tdurum_contig47854_142	7B	172250176	0.325953	0.416854	445	0.993057	-0.17479	1
BS00049927_51	1B	107785068	0.326252	0.0719101	445	0.993057	-0.379395	1
Tdurum_contig31992_75	5A	604040649	0.326685	0.0988764	445	0.993057	-0.287528	1
Ku_c59581_1412	2A	492598399	0.326935	0.242697	445	0.993057	-0.378852	1
Kukri_c22419_541	2B	234732657	0.326956	0.0966292	445	0.993057	-0.262196	1
Kukri_c5673_521	2A	657144199	0.326976	0.17191	445	0.993057	0.401543	1
RAC875_s105188_92	1B	449997116	0.32699	0.368539	445	0.993057	-0.249566	1
Kukri_c109276_397	4B	3236139	0.327033	0.0651685	445	0.993057	-0.310894	1
Kukri_c109276_691	4B	3236604	0.327033	0.0651685	445	0.993057	-0.310894	1
RAC875_c19718_192	4B	3230426	0.327033	0.0651685	445	0.993057	0.310894	1
wsnp_Ex_c39661_46902650	1A	111914953	0.32705	0.444944	445	0.993057	-0.454676	1
[truncated: 4,413 more rows]

## Sheet: Supplementary Data S5
Preliminary GWAS
Leaf rust resistance MLM model
SNP	Chr	Pos	P.value	MAF	nobs	B&H P.Value	Effect	bonf
Excalibur_s115495_117	1A	497569466	9.82e-06	0.205817	447	0.0629247	1.83308	0.0629462
Kukri_c25454_496	6A	606501841	0.000104544	0.295302	447	0.246269	0.819747	0.670127
Tdurum_contig76550_1161	1B	5266484	0.000138695	0.225951	447	0.246269	-1.02461	0.889035
RAC875_rep_c105937_467	6A	606504125	0.000153678	0.290828	447	0.246269	-0.818493	0.985076
Ex_c22373_324	4A	93988807	0.000244314	0.154362	447	0.274661	-0.788598	1
RAC875_c34515_343	4A	617606469	0.000257093	0.0604027	447	0.274661	1.10545	1
Tdurum_contig61178_618	6B	2064723	0.000320837	0.0693512	447	0.293795	0.969224	1
Ra_c29420_237	6A	462879420	0.000448643	0.321029	447	0.353074	0.708174	1
IACX415	6B	562011786	0.000495736	0.333333	447	0.353074	0.90744	1
Jagger_c2876_255	3B	258361807	0.00073743	0.149888	447	0.472693	1.10908	1
BS00022011_51	1B	429202985	0.00104471	0.0536913	447	0.531601	1.41191	1
Tdurum_contig42584_907	7B	718342605	0.00107726	0.0917226	447	0.531601	1.12099	1
Kukri_c34035_351	1A	528834646	0.0012435	0.185682	447	0.531601	0.671257	1
Excalibur_c10657_796	1A	1213231	0.00144902	0.177852	447	0.531601	1.62549	1
wsnp_Ex_c7489_12810046	4A	733398519	0.00145171	0.467562	447	0.531601	-1.19829	1
tplb0045c05_547	7A	724570800	0.0014519	0.0771812	447	0.531601	-0.998161	1
Kukri_c16916_1073	4A	29652165	0.0014786	0.0850112	447	0.531601	-0.701932	1
Kukri_c13107_100	1A	497814645	0.0014928	0.39821	447	0.531601	0.753992	1
RAC875_c50928_292	7A	721720517	0.00183019	0.102908	447	0.576772	-0.855659	1
Tdurum_contig76550_992	6B	562889154	0.00192555	0.271812	447	0.576772	0.792147	1
TA003034-1922	7B	156000087	0.0019502	0.0704698	447	0.576772	1.0555	1
Kukri_rep_c101502_613	7B	680867018	0.00208015	0.246085	447	0.576772	0.593984	1
CAP7_c3814_303	2A	185412023	0.0021676	0.313199	447	0.576772	0.60566	1
BobWhite_c14092_485	5B	56888694	0.00229269	0.0604027	447	0.576772	-1.26114	1
Tdurum_contig88305_380	3A	160794388	0.00230003	0.411633	447	0.576772	-0.616802	1
Excalibur_c24453_670	2B	267921681	0.00239014	0.1566	447	0.576772	0.712208	1
Excalibur_c10470_1318	3B	164851990	0.00242946	0.44519	447	0.576772	-0.657184	1
wsnp_Ex_c238_460841	3A	513441922	0.00313788	0.451902	447	0.71835	0.613651	1
Tdurum_contig82378_264	4B	33909444	0.00347031	0.296421	447	0.767058	0.762662	1
BS00067453_51	5A	411415949	0.00378844	0.404922	447	0.793492	-0.60408	1
TA005982-0477	7A	197242175	0.00393737	0.0715884	447	0.793492	-0.974275	1
Kukri_c21759_1035	3B	385850612	0.00397102	0.163311	447	0.793492	-0.945563	1
wsnp_Ex_c997_1906900	2A	4973168	0.00410716	0.196868	447	0.793492	0.688404	1
wsnp_BE426222B_Ta_2_1	3B	244672229	0.00421472	0.340045	447	0.793492	1.27148	1
BS00042195_51	6A	559524389	0.00435017	0.151007	447	0.793492	-0.611036	1
RFL_Contig873_566	3A	493278103	0.00445643	0.485459	447	0.793492	-0.566694	1
wsnp_Ex_c17450_26162037	5B	50726744	0.00497283	0.402685	447	0.843101	-0.542822	1
Excalibur_c33274_498	3A	683124007	0.00503356	0.163311	447	0.843101	-0.511334	1
Excalibur_c58566_284	2B	228828944	0.00514186	0.324385	447	0.843101	-0.63462	1
RAC875_c8045_231	2A	158794638	0.00528699	0.425056	447	0.843101	-0.804894	1
IAAV488	3A	484913762	0.00575032	0.234899	447	0.843101	1.23866	1
BobWhite_c5852_103	2B	229819739	0.0060555	0.341163	447	0.843101	0.621859	1
Kukri_c8757_107	1A	542940473	0.00612403	0.0894855	447	0.843101	-0.684695	1
Excalibur_c60134_195	7A	23751857	0.00622956	0.270694	447	0.843101	0.653867	1
Ra_c26852_560	7B	682000339	0.00645173	0.276286	447	0.843101	0.54618	1
Kukri_c4892_755	6A	84772410	0.00648426	0.284116	447	0.843101	0.457986	1
RAC875_c16536_80	5A	566891134	0.006617	0.284116	447	0.843101	-0.626271	1
BS00073407_51	3B	479194720	0.00664424	0.409396	447	0.843101	-0.642054	1
BS00041742_51	3A	714403771	0.00698253	0.357942	447	0.843101	-0.763301	1
wsnp_Ex_c3227_5948436	3A	492801013	0.00722521	0.42953	447	0.843101	-0.582072	1
BS00068390_51	5B	398456378	0.0072472	0.250559	447	0.843101	-1.0868	1
IACX1897	7B	681542142	0.00743081	0.290828	447	0.843101	-0.694902	1
IACX1735	7B	681542270	0.00743081	0.290828	447	0.843101	-0.694902	1
GENE-1430_599	2A	77470577	0.00764865	0.346756	447	0.843101	0.655742	1
Tdurum_contig47269_904	6B	569781338	0.00801867	0.165548	447	0.843101	0.799806	1
RFL_Contig1049_1473	2A	61156218	0.008246	0.136465	447	0.843101	0.714513	1
RAC875_c33523_648	6A	59241613	0.00828957	0.376957	447	0.843101	0.761326	1
tplb0051b16_1324	4A	477548599	0.00840955	0.0782998	447	0.843101	0.584356	1
BobWhite_c41574_185	6A	26050428	0.0085196	0.33557	447	0.843101	0.452708	1
BobWhite_c35700_56	2A	103066596	0.00869682	0.291946	447	0.843101	0.728018	1
RAC875_rep_c73850_589	6A	59802871	0.00876058	0.331096	447	0.843101	-0.554478	1
BS00068200_51	5B	510428502	0.00877417	0.279642	447	0.843101	0.502265	1
Kukri_c22149_276	6A	60165729	0.00879581	0.404922	447	0.843101	0.765366	1
GENE-4231_250	6A	79010605	0.00881694	0.431767	447	0.843101	0.862222	1
BS00099725_51	4A	611037380	0.00889517	0.272931	447	0.843101	-0.918593	1
D_F5MV3MU01AQZAG_388	1B	487044009	0.00892202	0.064877	447	0.843101	-0.767168	1
Kukri_c30668_294	2B	17698295	0.00895441	0.268456	447	0.843101	-0.691873	1
BobWhite_c44797_294	5A	352348658	0.00924825	0.0671141	447	0.843101	-1.14444	1
Kukri_c484_1704	7A	119097356	0.00932752	0.0693512	447	0.843101	0.951091	1
RAC875_c9770_123	1B	664308436	0.00944543	0.143177	447	0.843101	0.651003	1
Tdurum_contig66337_52	2A	36755582	0.00955899	0.0581655	447	0.843101	-1.14851	1
CAP7_c2441_492	2B	5325032	0.00960874	0.0559284	447	0.843101	-0.752643	1
wsnp_Ku_c21275_31007309	5A	527526078	0.0101712	0.272931	447	0.843101	-0.428258	1
IAAV8577	6A	59252962	0.0101742	0.395973	447	0.843101	-0.64525	1
RAC875_rep_c118229_56	3A	2672420	0.0103919	0.082774	447	0.843101	-0.692918	1
BobWhite_c17045_186	5A	625442425	0.0104286	0.119687	447	0.843101	-0.571454	1
BS00082900_51	6A	1196842	0.0105706	0.0715884	447	0.843101	-0.80286	1
RAC875_c24047_284	3A	497651056	0.0106025	0.082774	447	0.843101	-0.608255	1
Tdurum_contig52627_726	2B	767717188	0.0106381	0.214765	447	0.843101	-0.486285	1
RAC875_c8752_705	7A	722271717	0.0106727	0.152125	447	0.843101	0.610295	1
wsnp_Ex_c1725_3267186	6A	248218888	0.0108527	0.371365	447	0.843101	-0.524373	1
TA004081-0677	1B	537727929	0.010961	0.138702	447	0.843101	-0.640616	1
TA001512-0668	4A	538373660	0.0109999	0.496644	447	0.843101	-0.537995	1
RAC875_rep_c106151_123	4A	443294412	0.0111501	0.391499	447	0.843101	2.10586	1
BobWhite_c43557_103	7B	716678071	0.0112274	0.10962	447	0.843101	-0.841204	1
BobWhite_c1318_691	1A	358538314	0.0113115	0.204698	447	0.843101	-0.629602	1
Kukri_c62247_248	5B	486367699	0.0122671	0.308725	447	0.850276	-0.604568	1
Tdurum_contig28008_292	1A	541846182	0.0123255	0.304251	447	0.850276	0.467888	1
BobWhite_c50_411	1B	648945314	0.0123255	0.304251	447	0.850276	0.467888	1
Kukri_c23491_274	6B	12381032	0.0125242	0.0738255	447	0.850276	0.794644	1
BS00028793_51	7B	194420079	0.0126844	0.33557	447	0.850276	0.761775	1
Excalibur_c11001_134	3A	56963321	0.0129296	0.387025	447	0.850276	1.57635	1
CAP7_c122_102	7B	135379299	0.0131275	0.324385	447	0.850276	-0.501355	1
Tdurum_contig28644_90	7B	135379387	0.0131275	0.324385	447	0.850276	-0.501355	1
Ex_c8514_1342	1A	463632558	0.0133402	0.196868	447	0.850276	-0.634332	1
BS00108019_51	5B	432747981	0.0133473	0.10962	447	0.850276	-0.568832	1
RAC875_c11702_1216	4A	731076557	0.0133844	0.0592841	447	0.850276	-0.615248	1
wsnp_Ku_c38215_46911010	6A	64230166	0.0135128	0.417226	447	0.850276	1.02467	1
wsnp_Ex_c22963_32183009	1A	424648901	0.0136172	0.176734	447	0.850276	-0.623739	1
RAC875_c27776_86	4A	127039725	0.0139143	0.39821	447	0.850276	-0.661582	1
JD_c8050_978	5B	315108035	0.0142168	0.0514541	447	0.850276	0.832135	1
Tdurum_contig69079_300	5A	423581429	0.0142237	0.197987	447	0.850276	-0.586779	1
wsnp_JD_c6331_7499060	1B	541396099	0.0142592	0.0604027	447	0.850276	-1.12541	1
Ra_c11910_419	1A	71759040	0.0142624	0.10962	447	0.850276	0.604396	1
RAC875_c21086_130	3B	248662996	0.0144348	0.127517	447	0.850276	-0.725844	1
Tdurum_contig1002_149	3A	209260707	0.0145166	0.123043	447	0.850276	-0.758724	1
BS00049570_51	3B	252052917	0.0145166	0.123043	447	0.850276	0.758724	1
Kukri_rep_c68124_672	2B	211580647	0.0146364	0.199105	447	0.850276	-0.749356	1
Tdurum_contig50509_805	2B	211585025	0.0146364	0.199105	447	0.850276	-0.749356	1
Ra_c6700_406	2A	165834264	0.0146364	0.199105	447	0.850276	0.749356	1
BS00075631_51	4B	135152785	0.0148868	0.170022	447	0.850276	0.834874	1
wsnp_BF291478B_Ta_2_1	6B	235399610	0.0149596	0.391499	447	0.850276	-0.805153	1
BS00102326_51	3B	673329104	0.0149893	0.10962	447	0.850276	-0.587175	1
BS00088495_51	7B	166643608	0.0152999	0.362416	447	0.860281	-0.779211	1
BobWhite_c44213_55	2B	207910134	0.0155794	0.100671	447	0.86838	0.584095	1
BS00056147_51	5B	386603139	0.0159896	0.186801	447	0.883562	0.542763	1
BobWhite_c26850_78	1A	484666570	0.0162334	0.422819	447	0.889369	0.466682	1
Tdurum_contig98478_400	4B	113972570	0.0165678	0.255034	447	0.898533	0.575061	1
RAC875_c63545_85	2B	239400721	0.016681	0.100671	447	0.898533	-0.961323	1
Kukri_rep_c68344_627	6A	59816321	0.0168916	0.400447	447	0.902294	-0.704819	1
Ra_c2895_591	1A	454315669	0.0170875	0.266219	447	0.904137	0.506617	1
RAC875_c10139_336	5B	547227589	0.0172082	0.111857	447	0.904137	0.707358	1
BS00063679_51	1A	26569445	0.0175067	0.422819	447	0.904698	0.430207	1
BobWhite_c17544_571	7B	422425979	0.0175577	0.357942	447	0.904698	0.532623	1
wsnp_Ex_c3838_6980909	5A	443254572	0.0176423	0.454139	447	0.904698	-0.410975	1
Tdurum_contig28008_54	1A	541845944	0.0181366	0.306488	447	0.907808	-0.442158	1
Kukri_rep_c83485_398	2A	73256957	0.0182191	0.0961969	447	0.907808	-0.686284	1
CAP7_c1083_283	1A	499103517	0.0182208	0.388143	447	0.907808	0.571812	1
Tdurum_contig61601_447	3B	759676914	0.018449	0.194631	447	0.907808	0.485942	1
BobWhite_rep_c53518_78	7B	118609102	0.0184795	0.342282	447	0.907808	-0.525169	1
RAC875_c90426_151	2B	25614896	0.0185527	0.118568	447	0.907808	-0.500673	1
Tdurum_contig51676_120	6B	146358552	0.0190344	0.393736	447	0.911213	-0.346044	1
Kukri_c24148_254	7A	699182329	0.0192688	0.384787	447	0.911213	0.367487	1
Tdurum_contig61004_483	3B	9102482	0.0193915	0.0782998	447	0.911213	-0.591712	1
RAC875_c525_106	7A	723151831	0.0195304	0.261745	447	0.911213	0.43769	1
BS00023847_51	6A	59807051	0.0200881	0.409396	447	0.911213	-0.656393	1
Kukri_c36476_559	6A	59814620	0.0200881	0.409396	447	0.911213	-0.656393	1
wsnp_Ex_c10087_16579529	6A	59814620	0.0200881	0.409396	447	0.911213	-0.656393	1
BobWhite_c36416_56	6B	550462073	0.0201407	0.251678	447	0.911213	-0.521544	1
wsnp_Ku_c3185_5949143	6B	550462073	0.0201407	0.251678	447	0.911213	-0.521544	1
Tdurum_contig11412_393	1A	489979541	0.0202589	0.0581655	447	0.911213	-1.00076	1
Kukri_c37022_921	5A	572527975	0.0202915	0.302013	447	0.911213	0.918448	1
wsnp_Ex_c17303_25979191	3B	672811229	0.0206739	0.064877	447	0.911213	0.822077	1
IAAV3646	7B	143485736	0.0207654	0.49217	447	0.911213	0.623166	1
RAC875_rep_c73990_174	7B	143485736	0.0207654	0.49217	447	0.911213	0.623166	1
Kukri_c76762_166	1B	367621890	0.0208372	0.315436	447	0.911213	-0.525295	1
RAC875_c58656_89	7A	590276517	0.0209331	0.192394	447	0.911213	0.550181	1
GENE-3407_73	5A	347826564	0.0210389	0.241611	447	0.911213	0.610794	1
RFL_Contig4646_564	5A	67645753	0.0213357	0.438479	447	0.917863	-0.84425	1
BobWhite_c14476_80	2A	86157305	0.0217903	0.0760626	447	0.927301	0.725368	1
Tdurum_contig85377_173	7A	63100044	0.0223421	0.0715884	447	0.927301	-0.784762	1
Kukri_c27713_131	2B	217012847	0.0223562	0.331096	447	0.927301	-0.845267	1
BS00034278_51	1A	521587303	0.022546	0.498881	447	0.927301	0.428035	1
IAAV3448	7B	156310608	0.0225833	0.106264	447	0.927301	-0.658381	1
CAP11_c1087_327	6A	1039356	0.0226019	0.230425	447	0.927301	-0.399579	1
wsnp_Ku_c56917_60245833	5A	43213653	0.0228626	0.199105	447	0.927301	-0.485946	1
IACX1979	5A	498229248	0.0229266	0.232662	447	0.927301	0.779719	1
RAC875_c525_1425	7A	723155532	0.0229351	0.138702	447	0.927301	0.576951	1
GENE-1617_131	3A	590911947	0.0231485	0.131991	447	0.927301	0.61344	1
Tdurum_contig48402_913	6B	567311038	0.0232558	0.129754	447	0.927301	0.649239	1
RFL_Contig5498_1000	4B	499624379	0.023291	0.479866	447	0.927301	0.620202	1
BobWhite_c15802_720	6B	17163590	0.023734	0.149888	447	0.929613	-0.560038	1
Ku_c23222_221	1A	574022261	0.0237991	0.129754	447	0.929613	-0.664147	1
Kukri_rep_c104113_252	1B	598920144	0.0238461	0.442953	447	0.929613	-0.869989	1
RAC875_c9012_276	1B	643047128	0.0244825	0.134228	447	0.929613	0.500115	1
IAAV7987	7A	683868918	0.0247116	0.082774	447	0.929613	-0.587434	1
Tdurum_contig28377_271	5B	602909324	0.0247913	0.278523	447	0.929613	0.618	1
Excalibur_c11264_212	1A	26389541	0.0248325	0.431767	447	0.929613	0.410538	1
wsnp_JD_c8629_9593896	2B	645775389	0.0248727	0.158837	447	0.929613	0.675065	1
Kukri_c11120_462	3B	246830064	0.0248926	0.414989	447	0.929613	-0.623745	1
Kukri_rep_c95031_104	1B	367655516	0.0253641	0.251678	447	0.929613	0.515372	1
Ex_c69066_186	1A	524265871	0.0254372	0.297539	447	0.929613	0.530366	1
RAC875_c62171_386	1B	582664520	0.0254372	0.297539	447	0.929613	0.530366	1
Kukri_rep_c110681_178	6B	22058659	0.0254878	0.219239	447	0.929613	-0.400598	1
BS00064142_51	4B	417259704	0.0255525	0.166667	447	0.929613	-0.574446	1
TA003708-0300	4A	140295152	0.025564	0.208054	447	0.929613	0.564666	1
wsnp_JD_c11975_12326445	2B	635476122	0.0258461	0.219239	447	0.929613	0.613002	1
Tdurum_contig23024_763	7A	614077319	0.0260017	0.487696	447	0.929613	0.406798	1
wsnp_Ex_rep_c71376_70138381	1A	524889271	0.0262995	0.228188	447	0.929613	0.440716	1
Kukri_c44587_130	1A	584663581	0.0263663	0.0536913	447	0.929613	-0.606259	1
CAP7_c4833_141	1A	22518332	0.0265023	0.195749	447	0.929613	0.512824	1
TA002954-0682	3A	509078184	0.0266556	0.290828	447	0.929613	-0.438656	1
Kukri_c66550_167	2A	169808693	0.0269092	0.214765	447	0.929613	-0.728855	1
RAC875_c76448_253	3B	520293069	0.0269824	0.409396	447	0.929613	-0.474997	1
Kukri_c84629_315	2A	710362590	0.0273734	0.310962	447	0.929613	-0.434347	1
Tdurum_contig70555_81	1B	413585905	0.0279729	0.0581655	447	0.929613	0.697171	1
Ra_c10565_1214	3B	21264946	0.0279741	0.176734	447	0.929613	0.411336	1
BobWhite_c5234_825	7A	123464604	0.0281023	0.0536913	447	0.929613	-0.638798	1
Ra_c37969_549	1B	487044743	0.0281501	0.458613	447	0.929613	0.450626	1
wsnp_Ex_rep_c68085_66839109	1A	521627790	0.0281572	0.158837	447	0.929613	0.56492	1
CAP11_c2913_115	1B	542253711	0.0283032	0.105145	447	0.929613	-0.512462	1
BS00099987_51	5B	662018180	0.0284948	0.0671141	447	0.929613	0.622056	1
Excalibur_c37696_51	5B	699945312	0.0286179	0.290828	447	0.929613	0.5092	1
BS00062807_51	6B	142655570	0.0286248	0.218121	447	0.929613	-0.491808	1
tplb0030n22_541	6A	79086757	0.0287097	0.252796	447	0.929613	0.658783	1
Excalibur_rep_c107144_405	1A	369492426	0.0289624	0.129754	447	0.929613	-0.662445	1
wsnp_Ku_c47386_53862969	1A	369492426	0.0289624	0.129754	447	0.929613	-0.662445	1
Kukri_c14187_243	5A	620914502	0.0289946	0.0637584	447	0.929613	-0.605229	1
wsnp_Ex_rep_c66433_64661643	6A	59815220	0.0291341	0.40604	447	0.929613	0.627638	1
Excalibur_c52196_235	6A	590527749	0.0292052	0.494407	447	0.929613	0.453564	1
RAC875_c1035_65	5B	689670366	0.0292289	0.170022	447	0.929613	0.472542	1
RAC875_c48885_142	5A	665732409	0.0292951	0.167785	447	0.929613	-0.54193	1
wsnp_Ex_c24686_33942264	1A	64709287	0.0296727	0.271812	447	0.936957	0.848572	1
JG_c1476_95	4A	459361169	0.030297	0.36689	447	0.95198	-1.24068	1
RAC875_c14882_275	5B	379318222	0.0304835	0.485459	447	0.953166	0.596589	1
wsnp_Ra_c12183_19587379	5A	542933055	0.0306481	0.375839	447	0.953663	0.625282	1
BobWhite_s66944_58	5B	381349352	0.0313628	0.165548	447	0.95409	0.591078	1
TA003961-0636	7B	192730529	0.0316649	0.494407	447	0.95409	0.575873	1
Excalibur_c22285_762	2B	485986014	0.0316751	0.259508	447	0.95409	0.636631	1
RAC875_rep_c71000_144	5B	585862214	0.0317416	0.448546	447	0.95409	0.454104	1
wsnp_Ex_c3042_5618219	5B	585862214	0.0317416	0.448546	447	0.95409	0.454104	1
wsnp_Ex_c24443_33688235	4A	537634180	0.0319111	0.375839	447	0.95409	-0.606664	1
BobWhite_c24364_73	3B	676492739	0.0319404	0.102908	447	0.95409	-0.652644	1
IACX15424	1B	462817131	0.032144	0.0738255	447	0.95409	0.609812	1
BobWhite_rep_c49401_71	7A	500533030	0.0322308	0.308725	447	0.95409	0.563644	1
BS00056775_51	2A	536452900	0.0324028	0.297539	447	0.95409	0.488805	1
Tdurum_contig16290_156	6A	59521276	0.0325576	0.391499	447	0.95409	0.569085	1
Excalibur_rep_c101410_789	3B	553286301	0.0329016	0.197987	447	0.95409	-0.654241	1
tplb0033f11_1381	5B	415182695	0.0329563	0.13311	447	0.95409	0.572458	1
Kukri_c13269_1094	3A	550471981	0.0330414	0.199105	447	0.95409	-0.646062	1
wsnp_Ex_c7021_12096881	3A	550471981	0.0330414	0.199105	447	0.95409	-0.646062	1
Excalibur_c8658_335	4A	602755335	0.0330434	0.237136	447	0.95409	0.434614	1
BS00020236_51	7A	721398023	0.0335073	0.449664	447	0.959792	-0.529511	1
Excalibur_rep_c111297_98	3A	492804580	0.0335403	0.41387	447	0.959792	-0.467583	1
Kukri_c23525_898	7B	433886349	0.0338406	0.108501	447	0.964082	0.542052	1
IACX776	6B	179544382	0.0349429	0.170022	447	0.988809	0.471717	1
wsnp_Ex_c41953_48658353	1A	531432104	0.0351446	0.100671	447	0.988809	-0.527177	1
Excalibur_c1236_840	1A	521655930	0.0352652	0.145414	447	0.988809	0.468968	1
wsnp_Ex_c4476_8050484	7A	192550348	0.0353256	0.107383	447	0.988809	-0.604246	1
IAAV7721	3B	572889412	0.0358551	0.0917226	447	0.992367	-0.758712	1
Ku_c101_1962	3B	572889412	0.0358551	0.0917226	447	0.992367	-0.758712	1
Kukri_rep_c70389_57	7A	229877446	0.0360554	0.288591	447	0.992367	-0.953654	1
Tdurum_contig44861_1253	1B	27186942	0.0363959	0.473154	447	0.992367	0.953533	1
Kukri_c18230_1633	1A	565645661	0.0365727	0.214765	447	0.992367	0.478017	1
BS00066434_51	5A	644679867	0.0367245	0.149888	447	0.992367	-0.496532	1
Kukri_c80163_135	6A	611066193	0.0369108	0.0917226	447	0.992367	-0.570762	1
RAC875_c16827_292	5B	50727396	0.0370488	0.352349	447	0.992367	0.4958	1
RAC875_c68978_126	6A	3721258	0.037078	0.158837	447	0.992367	-0.412607	1
Kukri_c29655_194	1A	9251783	0.0371114	0.205817	447	0.992367	0.367413	1
RAC875_c23289_303	5A	531886537	0.0373639	0.237136	447	0.992367	-0.457536	1
Excalibur_rep_c110824_66	6B	662823743	0.037673	0.418345	447	0.992367	-0.356906	1
RAC875_c15509_436	3A	303306631	0.0378753	0.127517	447	0.992367	-0.68088	1
Excalibur_c7742_2189	3B	164849928	0.0379787	0.389262	447	0.992367	-0.433187	1
D_F5XZDLF01B7ECX_54	7B	482955560	0.0382847	0.425056	447	0.992367	0.351585	1
wsnp_Ku_c3929_7189422	7A	721403542	0.0383793	0.454139	447	0.992367	-0.523823	1
BS00064029_51	1A	105351354	0.0384684	0.0738255	447	0.992367	-0.656239	1
RFL_Contig5718_722	2A	527775016	0.0386037	0.313199	447	0.992367	-0.602807	1
RAC875_c25124_182	4A	606039585	0.0391764	0.246085	447	0.992367	0.641138	1
Ku_c11172_1085	5A	458215904	0.039394	0.436242	447	0.992367	0.351051	1
TA001195-0515	4A	47760187	0.0399442	0.375839	447	0.992367	-0.426204	1
Excalibur_c27914_1248	7A	171730430	0.0399461	0.474273	447	0.992367	-0.395527	1
BS00088851_51	5A	553152983	0.0399699	0.293065	447	0.992367	0.45602	1
BS00066770_51	1A	20762844	0.0400771	0.0715884	447	0.992367	0.498557	1
IACX5756	1B	98326031	0.0406015	0.0738255	447	0.992367	0.804307	1
Kukri_c3096_1411	2B	314134333	0.0407747	0.210291	447	0.992367	-0.890839	1
Ku_c25346_508	3A	576042812	0.0410462	0.098434	447	0.992367	-0.832575	1
wsnp_Ex_c4847_8646583	2A	83047878	0.0410854	0.0738255	447	0.992367	0.634785	1
BS00091561_51	4A	703802646	0.0413316	0.463087	447	0.992367	0.392694	1
Tdurum_contig93100_149	4A	703802646	0.0413316	0.463087	447	0.992367	0.392694	1
GENE-1538_107	3B	244674386	0.0413447	0.324385	447	0.992367	-1.04405	1
RAC875_c14064_308	7B	715514674	0.0415304	0.347875	447	0.992367	0.432251	1
CAP8_c8935_183	7A	717986610	0.0419139	0.319911	447	0.992367	0.714925	1
Tdurum_contig93615_735	4B	22143193	0.0421995	0.116331	447	0.992367	-0.47925	1
RAC875_c55347_506	6B	118758079	0.042468	0.0782998	447	0.992367	-0.630421	1
wsnp_Ex_c13034_20630123	6B	118758079	0.042468	0.0782998	447	0.992367	-0.630421	1
Tdurum_contig61854_1483	1B	414087324	0.0424925	0.116331	447	0.992367	0.512325	1
wsnp_Ex_c34011_42398362	6A	417638132	0.0426867	0.143177	447	0.992367	0.453451	1
Tdurum_contig46965_1385	6B	450213396	0.0427627	0.137584	447	0.992367	0.504959	1
GENE-4867_119	7B	126402733	0.0434669	0.0715884	447	0.992367	0.79908	1
Ra_c4096_921	3A	514868979	0.0435094	0.3434	447	0.992367	0.399708	1
IAAV6833	7A	66793988	0.0438056	0.0559284	447	0.992367	0.753683	1
Tdurum_contig70803_475	1A	572901491	0.0438777	0.138702	447	0.992367	-0.527551	1
Excalibur_c32366_122	4A	534118494	0.0440351	0.176734	447	0.992367	0.518564	1
wsnp_Ex_c7934_13467335	7B	682323905	0.0442383	0.123043	447	0.992367	0.598689	1
RAC875_c14082_2606	2A	28170335	0.0442635	0.180089	447	0.992367	0.766242	1
wsnp_Ku_c19943_29512612	7A	668673954	0.044369	0.456376	447	0.992367	-0.573368	1
Kukri_c53919_874	5A	572527218	0.0443836	0.422819	447	0.992367	-0.455246	1
Ku_c15539_433	7A	715980858	0.0447413	0.369128	447	0.992367	-0.401418	1
Excalibur_c25566_423	3B	19056159	0.0449373	0.102908	447	0.992367	-0.503214	1
Tdurum_contig50984_553	7B	410571163	0.045	0.279642	447	0.992367	0.479738	1
Excalibur_c59337_101	6B	448279263	0.0450492	0.0872483	447	0.992367	-0.760095	1
wsnp_Ra_c16080_24638622	1A	479943776	0.0450785	0.105145	447	0.992367	0.572607	1
Tdurum_contig49518_1002	3A	109370263	0.0454392	0.272931	447	0.992367	0.577865	1
Tdurum_contig65916_1270	2A	380162462	0.0459797	0.130872	447	0.992367	1.75411	1
Excalibur_c27349_166	4B	623135283	0.0460077	0.387025	447	0.992367	-0.380343	1
wsnp_BE590634B_Ta_2_5	1B	595943885	0.0465506	0.38255	447	0.992367	0.373499	1
RAC875_c79370_378	1A	39718978	0.0469014	0.120805	447	0.992367	-0.581024	1
RFL_Contig2540_306	7B	194815992	0.0471895	0.485459	447	0.992367	-0.537113	1
wsnp_Ex_c11604_18695170	6A	207160207	0.0472323	0.459732	447	0.992367	-0.574044	1
TA001600-1603	1A	531432104	0.0474956	0.0961969	447	0.992367	-0.510027	1
Ra_c11763_604	6A	73738216	0.0477816	0.387025	447	0.992367	0.550525	1
wsnp_Ex_c7071_12171619	7A	673505693	0.0480701	0.46868	447	0.992367	0.530537	1
Excalibur_c26172_359	6B	448056250	0.048336	0.100671	447	0.992367	0.533005	1
Tdurum_contig31139_79	Unknown	81535109	0.0483957	0.237136	447	0.992367	-0.366029	1
Kukri_c37082_431	6A	144623765	0.0484707	0.326622	447	0.992367	0.551903	1
Excalibur_c26387_87	7B	454201700	0.0484707	0.326622	447	0.992367	0.551903	1
Tdurum_contig47735_380	7B	454201700	0.0484707	0.326622	447	0.992367	0.551903	1
RAC875_c3470_515	7B	456015906	0.0484707	0.326622	447	0.992367	-0.551903	1
Kukri_c28266_705	2A	86704000	0.0493409	0.0536913	447	0.992367	-0.60076	1
Tdurum_contig42087_1941	4A	290414786	0.0494468	0.10179	447	0.992367	-1.00897	1
IAAV1903	2B	174375411	0.0494613	0.14094	447	0.992367	-0.60343	1
Excalibur_rep_c101263_892	2A	11897872	0.0501974	0.0917226	447	0.992367	0.444275	1
RAC875_c3001_808	1B	664307998	0.0502604	0.0715884	447	0.992367	-0.682773	1
Kukri_c67383_102	1A	521616894	0.0503735	0.147651	447	0.992367	0.544568	1
Excalibur_c21051_515	3A	603084591	0.0503746	0.0536913	447	0.992367	0.701917	1
RAC875_c5796_424	1B	417741663	0.0504867	0.0548098	447	0.992367	-0.998472	1
Excalibur_c58066_180	3B	70260823	0.0505174	0.485459	447	0.992367	0.422918	1
Tdurum_contig76481_798	1B	462813429	0.0507141	0.0693512	447	0.992367	0.599152	1
RAC875_c50436_101	6A	592823970	0.050823	0.143177	447	0.992367	0.843367	1
Tdurum_contig61856_628	7B	687870746	0.0508481	0.260626	447	0.992367	0.698834	1
wsnp_Ku_c13069_20938717	3B	73524487	0.0508758	0.487696	447	0.992367	-0.426891	1
Kukri_c2781_719	5A	413488108	0.0512854	0.223714	447	0.992367	0.407518	1
wsnp_Ex_c51156_55193734	1A	68833176	0.0515602	0.0604027	447	0.992367	-1.09612	1
Ku_c5960_496	1B	111197730	0.0515602	0.0604027	447	0.992367	-1.09612	1
BobWhite_c39153_131	1B	109632902	0.0515602	0.0604027	447	0.992367	1.09612	1
wsnp_Ex_c1145_2198295	6B	448277500	0.0518347	0.411633	447	0.992367	0.349392	1
wsnp_Ex_c5740_10081171	2A	737688815	0.0521599	0.154362	447	0.992367	0.490405	1
Kukri_c6944_1636	2B	729304814	0.0521599	0.154362	447	0.992367	0.490405	1
Tdurum_contig85945_281	5B	598273441	0.0522915	0.241611	447	0.992367	0.444756	1
BS00005019_51	6A	524333381	0.0523002	0.362416	447	0.992367	0.506956	1
wsnp_CAP11_c1244_714229	6A	524333381	0.0523002	0.362416	447	0.992367	0.506956	1
Excalibur_c8224_1447	5A	319305798	0.0527237	0.324385	447	0.992367	-0.414146	1
BS00038349_51	3A	688997453	0.0534691	0.0671141	447	0.992367	-0.60025	1
wsnp_Ex_c28973_38050405	6A	608457908	0.0536058	0.100671	447	0.992367	0.538386	1
Excalibur_c40056_59	2B	109778330	0.053733	0.100671	447	0.992367	0.456707	1
IAAV9163	5B	511520105	0.0538115	0.307606	447	0.992367	0.387648	1
Ra_c73292_443	5B	511520105	0.0538115	0.307606	447	0.992367	0.387648	1
Excalibur_c64533_980	1A	273562474	0.0539101	0.0559284	447	0.992367	-1.09755	1
BobWhite_c895_2385	7A	171032	0.0539348	0.14094	447	0.992367	-0.513259	1
RAC875_c7325_407	4A	66996117	0.0543509	0.149888	447	0.992367	0.566489	1
Kukri_c44769_750	2B	728964046	0.054907	0.0917226	447	0.992367	-0.468633	1
Tdurum_contig4658_346	7B	663797825	0.0551453	0.483221	447	0.992367	0.368479	1
wsnp_Ex_c38150_45749359	6A	207039135	0.0551917	0.409396	447	0.992367	-0.647027	1
IAAV1066	1A	584665165	0.0552483	0.136465	447	0.992367	-0.915804	1
RAC875_c86306_256	3B	79084284	0.0559484	0.267338	447	0.992367	0.61253	1
Kukri_c15498_657	2A	721920063	0.0560675	0.064877	447	0.992367	-0.623757	1
wsnp_Ku_c7297_12596001	2B	703663715	0.0560675	0.064877	447	0.992367	-0.623757	1
wsnp_Ex_c3506_6415581	2B	703664521	0.0560675	0.064877	447	0.992367	-0.623757	1
Kukri_c15498_1679	2A	721921097	0.0560675	0.064877	447	0.992367	0.623757	1
wsnp_Ex_c20041_29076295	4A	625653301	0.0561935	0.242729	447	0.992367	-0.432146	1
Excalibur_c57838_521	6B	668092696	0.0562307	0.465324	447	0.992367	-0.379189	1
Kukri_c54920_62	6B	668092696	0.0562307	0.465324	447	0.992367	-0.379189	1
wsnp_Ex_c4539_8148835	1A	474656965	0.056431	0.0536913	447	0.992367	0.65769	1
Excalibur_c108159_334	7A	78430113	0.056496	0.210291	447	0.992367	-0.375337	1
wsnp_Ex_c942_1806632	2B	687347559	0.0569462	0.33557	447	0.992367	0.421558	1
Kukri_c28631_607	1B	549895439	0.0573005	0.0514541	447	0.992367	-0.615018	1
IAAV8377	6B	11662602	0.0574647	0.153244	447	0.992367	-0.568493	1
RAC875_c76533_442	2A	62685178	0.0580072	0.158837	447	0.992367	-0.562917	1
wsnp_Ku_c17017_26019611	1A	510789021	0.0587361	0.210291	447	0.992367	0.524105	1
RAC875_c44268_344	4A	302178956	0.0592272	0.389262	447	0.992367	1.21308	1
Kukri_rep_c101472_574	1B	546734012	0.0592635	0.0715884	447	0.992367	-0.503401	1
Kukri_c54820_382	1A	1100238	0.0593658	0.158837	447	0.992367	-0.370416	1
RAC875_c20628_111	2A	164726616	0.0596208	0.422819	447	0.992367	-0.651905	1
GENE-1084_354	2A	164727483	0.0596208	0.422819	447	0.992367	0.651905	1
BS00037020_51	4B	599279681	0.0597957	0.489933	447	0.992367	-0.477293	1
Kukri_c12244_448	3A	585076726	0.0601289	0.450783	447	0.992367	0.794757	1
BS00111324_51	2B	232066382	0.060137	0.128635	447	0.992367	-0.386207	1
BS00021791_51	7A	227599636	0.0605539	0.42953	447	0.992367	0.565167	1
RAC875_rep_c73517_399	3A	584432495	0.0606616	0.33557	447	0.992367	-0.595651	1
BobWhite_c15312_405	1A	475396507	0.0607806	0.397092	447	0.992367	0.31368	1
GENE-2735_151	5B	570260548	0.0609872	0.0850112	447	0.992367	-0.712692	1
Kukri_c75399_226	1B	401818257	0.0611344	0.12528	447	0.992367	-0.476846	1
tplb0025b13_2054	1A	4119914	0.0611598	0.281879	447	0.992367	-0.320589	1
Excalibur_c29205_537	3A	517155746	0.0612471	0.14094	447	0.992367	0.535152	1
tplb0029b01_1022	1B	318235021	0.0614968	0.489933	447	0.992367	-0.405137	1
BS00091872_51	1B	471734784	0.0614984	0.105145	447	0.992367	0.513459	1
BS00091871_51	1B	471734885	0.0614984	0.105145	447	0.992367	0.513459	1
Tdurum_contig48523_1365	1A	503745546	0.061741	0.183445	447	0.992367	-0.382417	1
BobWhite_c20735_255	7B	2801958	0.0623305	0.0760626	447	0.992367	-0.736169	1
wsnp_CAP11_rep_c8681_3747503	2A	365608172	0.0624722	0.360179	447	0.992367	-0.645633	1
BobWhite_rep_c63322_592	3B	475932655	0.0626039	0.158837	447	0.992367	0.480617	1
BobWhite_c19327_99	1B	315073692	0.0626518	0.130872	447	0.992367	0.678916	1
RFL_Contig1718_282	7A	674975297	0.0630216	0.064877	447	0.992367	-0.528935	1
BS00089400_51	3A	439166084	0.0631019	0.488814	447	0.992367	0.46356	1
IAAV9176	1B	88670566	0.063109	0.0581655	447	0.992367	-1.09137	1
BS00023058_51	1B	94843880	0.063109	0.0581655	447	0.992367	-1.09137	1
wsnp_Ex_c10527_17198865	4A	113873103	0.0632597	0.251678	447	0.992367	-0.495944	1
Kukri_rep_c101620_1848	7B	721750608	0.0633391	0.0894855	447	0.992367	-0.726125	1
wsnp_JD_c38071_27729378	7A	226325628	0.0633811	0.458613	447	0.992367	0.565211	1
Excalibur_c63243_434	1A	137498052	0.063749	0.230425	447	0.992367	-0.328222	1
Ra_c922_1833	5A	578513435	0.0639195	0.0894855	447	0.992367	-0.708876	1
Kukri_c17888_243	2B	435618197	0.0640262	0.427293	447	0.992367	0.735182	1
wsnp_CAP11_c651_429138	7A	222482657	0.0640699	0.183445	447	0.992367	-0.44729	1
wsnp_Ku_c7197_12439730	4A	112918206	0.0641415	0.243848	447	0.992367	0.530139	1
CAP8_c5800_150	2B	205789100	0.0642698	0.0559284	447	0.992367	0.675634	1
BS00045568_51	4A	239832067	0.0644124	0.33557	447	0.992367	0.491831	1
BS00022861_51	3B	782105822	0.0645778	0.334452	447	0.992367	-0.423533	1
Kukri_rep_c70558_246	6A	608458673	0.064712	0.39821	447	0.992367	0.332122	1
wsnp_Ex_c28973_38050756	6A	608458673	0.064712	0.39821	447	0.992367	0.332122	1
CAP11_c2194_115	2A	703465568	0.064769	0.416107	447	0.992367	0.388632	1
Tdurum_contig10499_1207	6A	534107625	0.0647838	0.082774	447	0.992367	-0.489595	1
GENE-4717_210	7A	695829632	0.0650722	0.210291	447	0.992367	-0.915027	1
Excalibur_c29029_424	1B	389837138	0.0650916	0.442953	447	0.992367	-0.302192	1
BS00010213_51	3A	425854356	0.0656236	0.129754	447	0.992367	-0.448533	1
Tdurum_contig53986_316	7B	118267786	0.0657706	0.0704698	447	0.992367	0.623214	1
Ku_c5969_1667	7A	700731833	0.0658364	0.246085	447	0.992367	-0.636832	1
IACX9256	3A	391069058	0.0660624	0.243848	447	0.992367	-0.669834	1
Excalibur_c6808_959	2A	80904525	0.0662853	0.147651	447	0.992367	-0.391537	1
RFL_Contig4979_965	5B	8272224	0.0665682	0.170022	447	0.992367	0.382378	1
BobWhite_rep_c67207_126	3B	673300961	0.0666476	0.0883669	447	0.992367	0.536177	1
Tdurum_contig16482_252	7A	629778241	0.0669598	0.0514541	447	0.992367	-0.978743	1
Ra_c87559_934	1A	256211840	0.0669723	0.252796	447	0.992367	-0.695151	1
BS00038218_51	2B	100397161	0.0669821	0.243848	447	0.992367	0.409084	1
BS00085966_51	3B	821929833	0.0671614	0.472036	447	0.992367	0.47334	1
BS00021689_51	6A	451603110	0.0678567	0.106264	447	0.992367	-0.423571	1
BS00060073_51	3B	553790196	0.0679748	0.0894855	447	0.992367	-0.634201	1
GENE-3918_443	6A	601290845	0.0680122	0.290828	447	0.992367	0.602544	1
GENE-2768_352	4B	452701563	0.0680164	0.210291	447	0.992367	-0.419345	1
Tdurum_contig42153_4896	2A	26935108	0.0681661	0.35906	447	0.992367	-0.714108	1
wsnp_Ex_rep_c67257_65786614	2B	139181941	0.0682897	0.118568	447	0.992367	-0.410465	1
Ku_c13515_171	1A	370458461	0.0683387	0.257271	447	0.992367	0.389267	1
Tdurum_contig34332_245	1A	446194745	0.0685422	0.496644	447	0.992367	0.618066	1
BobWhite_c47659_100	6B	158232853	0.0685662	0.494407	447	0.992367	-0.309783	1
Kukri_c7139_1248	2A	86703445	0.0688388	0.105145	447	0.992367	-0.543728	1
wsnp_Ex_rep_c103517_88455567	6A	370517567	0.0690177	0.310962	447	0.992367	-0.483101	1
Ku_c604_705	6A	580210661	0.0700477	0.0850112	447	0.992367	0.530478	1
BS00098432_51	5B	687476619	0.070051	0.149888	447	0.992367	-0.38154	1
wsnp_Ex_c13105_20721321	4A	44848982	0.0704425	0.417226	447	0.992367	0.835735	1
RAC875_c16080_339	1A	479940263	0.0705926	0.0805369	447	0.992367	-0.514389	1
Excalibur_c16329_1216	2B	765505485	0.070792	0.346756	447	0.992367	0.305577	1
Excalibur_c61603_1138	7A	694715040	0.0709839	0.454139	447	0.992367	-0.311657	1
IAAV993	3A	96968740	0.0711613	0.0738255	447	0.992367	0.676844	1
wsnp_Ex_c4501_8092034	5A	61287718	0.0712316	0.10962	447	0.992367	0.427593	1
Kukri_c42653_248	7A	636214389	0.0714587	0.355705	447	0.992367	-0.470409	1
BS00096719_51	1B	543529584	0.071528	0.147651	447	0.992367	0.482411	1
wsnp_Ex_rep_c105594_89968727	6A	575319676	0.0715561	0.248322	447	0.992367	-0.361617	1
Tdurum_contig15970_607	1A	312703510	0.0718412	0.118568	447	0.992367	0.512134	1
RAC875_c54818_572	6B	141689530	0.0721261	0.190157	447	0.992367	0.351102	1
RAC875_c36980_161	1A	541975915	0.0725737	0.46085	447	0.992367	0.306429	1
BS00009104_51	1A	525211791	0.0725756	0.120805	447	0.992367	0.400316	1
Tdurum_contig60631_336	3A	120850253	0.0726892	0.136465	447	0.992367	-0.447915	1
wsnp_RFL_Contig1418_565105	2A	165834518	0.0728733	0.167785	447	0.992367	-0.460465	1
Kukri_c10453_875	1A	463630595	0.0730359	0.455257	447	0.992367	-0.651273	1
GENE-0672_87	2A	538022820	0.0734418	0.469799	447	0.992367	-0.548082	1
BS00022110_51	5A	401330652	0.0735654	0.237136	447	0.992367	0.408774	1
D_GB5Y7FA01C005U_384	6A	483782016	0.073582	0.0939597	447	0.992367	0.688486	1
Tdurum_contig92396_380	5B	17218457	0.0737841	0.229306	447	0.992367	-0.348054	1
Ex_c5177_1092	7A	621005325	0.074511	0.446309	447	0.992367	0.844612	1
wsnp_CAP11_c3947_1866837	2A	77467226	0.074596	0.12528	447	0.992367	-0.683172	1
RAC875_c6609_1037	5B	89920647	0.0751276	0.312081	447	0.992367	0.660133	1
Ra_c2216_1442	5B	588080820	0.0754272	0.098434	447	0.992367	0.495499	1
IACX6344	1A	90545010	0.0754467	0.303132	447	0.992367	-0.655526	1
Tdurum_contig29123_351	5B	684438535	0.0756569	0.230425	447	0.992367	0.335319	1
wsnp_Ex_c37115_44930934	3B	680171771	0.0756655	0.472036	447	0.992367	-0.377263	1
Excalibur_c1841_368	1B	419594792	0.0757605	0.0626398	447	0.992367	-0.578429	1
tplb0025b13_2792	1A	4118861	0.0761814	0.276286	447	0.992367	-0.552582	1
Excalibur_c12499_2075	7A	664108537	0.076325	0.0872483	447	0.992367	0.472252	1
GENE-2384_84	4A	588150202	0.0763854	0.176734	447	0.992367	0.414052	1
D_GDEEGVY01AU4CW_149	5B	672921526	0.0766287	0.263982	447	0.992367	-0.428357	1
IAAV3369	4A	622246414	0.0766287	0.263982	447	0.992367	0.428357	1
Ku_c8237_1721	5A	501331988	0.0767092	0.138702	447	0.992367	-0.567132	1
RAC875_rep_c83983_171	2A	402191917	0.0768622	0.230425	447	0.992367	0.411652	1
wsnp_Ex_c3666_6687919	4A	130698701	0.0770138	0.308725	447	0.992367	-0.452162	1
BS00105846_51	1A	10558533	0.0771986	0.270694	447	0.992367	0.308354	1
Kukri_c11415_1074	4B	524051949	0.0778567	0.39038	447	0.992367	0.556322	1
Excalibur_c20610_149	1B	89013125	0.0783149	0.185682	447	0.992367	-0.417762	1
BS00061264_51	3B	4909330	0.0784218	0.0559284	447	0.992367	0.523704	1
wsnp_Ex_c35861_43927741	3A	636318943	0.0785255	0.131991	447	0.992367	0.439813	1
Ku_c9559_737	5A	8759515	0.0785867	0.39821	447	0.992367	0.39303	1
Ex_c23792_486	4A	534787301	0.0786105	0.306488	447	0.992367	-0.423474	1
IACX2325	1A	350132343	0.0787484	0.118568	447	0.992367	0.449128	1
RFL_Contig3835_475	5A	576465056	0.0788285	0.266219	447	0.992367	0.304448	1
BS00102828_51	5B	7918159	0.079032	0.38255	447	0.992367	-0.351487	1
Ra_c110295_600	2A	190999621	0.0793329	0.299776	447	0.992367	0.758965	1
BS00063180_51	1B	563723168	0.0794204	0.47651	447	0.992367	0.262974	1
Kukri_c9406_337	6A	597029476	0.0794664	0.402685	447	0.992367	-0.345224	1
BobWhite_c25764_348	2A	737689585	0.0796416	0.0738255	447	0.992367	-0.715714	1
Ex_c5740_1133	2A	737689585	0.0796416	0.0738255	447	0.992367	-0.715714	1
RFL_Contig4542_1281	2A	67335331	0.0797124	0.39821	447	0.992367	-0.363311	1
BS00022724_51	7A	7504249	0.0797173	0.127517	447	0.992367	0.403365	1
BobWhite_c24981_409	6A	19061684	0.0798961	0.322148	447	0.992367	-0.474772	1
Tdurum_contig42041_4577	2A	405131567	0.0802976	0.253915	447	0.992367	-0.991021	1
RFL_Contig1929_805	5A	423936199	0.0803293	0.214765	447	0.992367	-0.455815	1
BS00022179_51	4B	102848892	0.0803917	0.0626398	447	0.992367	-0.772148	1
Kukri_c94033_432	4B	524058679	0.0809759	0.0559284	447	0.992367	-0.530483	1
IAAV5455	1B	475328494	0.0815393	0.412752	447	0.992367	-0.378929	1
BS00067486_51	2A	735782844	0.0821778	0.0581655	447	0.992367	-0.477577	1
Kukri_c14191_351	6B	144050551	0.0821939	0.209172	447	0.992367	0.389322	1
BS00110072_51	3B	672821761	0.0824583	0.487696	447	0.992367	0.453037	1
wsnp_Ex_rep_c105131_89643770	7B	670343046	0.0829198	0.483221	447	0.992367	0.52422	1
Kukri_rep_c105243_341	6A	427833619	0.0829271	0.252796	447	0.992367	-0.304094	1
Kukri_c35405_256	5B	662112060	0.0829503	0.0760626	447	0.992367	0.583284	1
Tdurum_contig42647_1727	3A	635944585	0.0835856	0.118568	447	0.992367	-0.647094	1
Excalibur_c32189_941	5B	7909021	0.0839608	0.391499	447	0.992367	-0.415207	1
Excalibur_c33199_1430	3A	673989086	0.0842789	0.409396	447	0.992367	-0.411795	1
Kukri_c13473_1193	5B	378824189	0.0845867	0.176734	447	0.992367	-0.385166	1
Ex_c32540_659	4A	60062428	0.0848851	0.380313	447	0.992367	0.698189	1
wsnp_Ex_c32540_41180493	4A	60062462	0.0848851	0.380313	447	0.992367	0.698189	1
wsnp_Ex_c44857_50804565	6B	273442541	0.0852757	0.313199	447	0.992367	-0.47979	1
BS00026203_51	6B	295868513	0.0852757	0.313199	447	0.992367	-0.47979	1
D_GBB4FNX01BO9N8_336	6A	215325077	0.0852757	0.313199	447	0.992367	0.47979	1
Ra_c26497_381	6B	273199530	0.0852757	0.313199	447	0.992367	0.47979	1
Kukri_c4453_1248	1A	555599991	0.085536	0.302013	447	0.992367	-0.296192	1
Tdurum_contig62188_108	6A	586898578	0.0856918	0.0872483	447	0.992367	-0.496744	1
Ku_c2387_1855	2B	121657787	0.0858372	0.242729	447	0.992367	0.710387	1
JD_c14855_506	2B	121657787	0.0858372	0.242729	447	0.992367	-0.710387	1
Tdurum_contig12045_327	6A	3722295	0.0859018	0.435123	447	0.992367	-0.530471	1
Kukri_c34894_112	1B	452759633	0.0859506	0.365772	447	0.992367	-0.680343	1
RFL_Contig2549_565	3B	1091965	0.0860049	0.0805369	447	0.992367	0.452387	1
IAAV5652	1A	39715061	0.0860111	0.431767	447	0.992367	0.349015	1
JD_c16328_271	2A	176260060	0.0860422	0.165548	447	0.992367	-0.417985	1
Tdurum_contig12556_183	2A	755630641	0.0861227	0.411633	447	0.992367	-0.370118	1
wsnp_Ku_c7199_12444840	5B	356138744	0.0861822	0.288591	447	0.992367	0.376796	1
Excalibur_c21854_1154	7B	153543600	0.0863173	0.463087	447	0.992367	0.372958	1
RAC875_c41581_176	1A	298701937	0.0865996	0.193512	447	0.992367	0.480885	1
wsnp_Ex_c2178_4086161	1A	298701937	0.0865996	0.193512	447	0.992367	0.480885	1
Excalibur_rep_c86787_98	2A	557501535	0.0870473	0.373602	447	0.992367	0.611671	1
Ku_c12037_482	2A	657773785	0.0872703	0.449664	447	0.992367	0.467705	1
Tdurum_contig47476_636	4A	725309514	0.0875198	0.272931	447	0.992367	0.363509	1
wsnp_Ex_c40022_47169752	5A	394720242	0.0875956	0.298658	447	0.992367	-0.383884	1
IAAV9048	5A	394721884	0.0875956	0.298658	447	0.992367	-0.383884	1
wsnp_JD_c64_103934	4A	698428	0.0877233	0.483221	447	0.992367	-0.416898	1
[truncated: 5,898 more rows]

## Sheet: Supplementary Data S6
Preliminary GWAS
Stem rust resistance MLMM model
[truncated: 6,411 more rows]

## Sheet: Supplementary Data S7
Preliminary GWAS
[truncated: 6,412 more rows]

[truncated: 6 more sheets: Supplementary Data S8, Supplementary Data S9, Supplementary Data S10, Supplementary Data S11, Supplementary Data S12, Supplementary Data S13]
